# Supplementary material for: Antibiotic resistance in Aeromonas hydrophila associated with exposure to subtherapeutic levels of oxytetracycline
Source: Front Microbiol. 2026 May 8;17:1794341. doi: 10.3389/fmicb.2026.1794341 (PMC13194095; doi:10.3389/fmicb.2026.1794341)
Supplement: Supplementary file 1 [file Table_1.XLSX]

## Sheet: X1 WGS annotation
Replicate 1	#GeneID	Type of mutation	Effect	COG_class_annotation	GO_annotation	KEGG_annotation	KOG_class_annotation
R0-1	AHA_4166	SNP	NON_SYNONYMOUS_CODING	--	Biological Process: biosynthetic process (GO:0009058);; Molecular Function: glucose-1-phosphate cytidylyltransferase activity (GO:0047343);	K00978|1.6e-152|aha:AHA_4166|K00978 glucose-1-phosphate cytidylyltransferase [EC:2.7.7.33] | (RefSeq) rfbF; glucose-1-phosphate cytidylyltransferase	--
	AHA_3698	Indel	-	--	Cellular Component: ATP-binding cassette (ABC) transporter complex (GO:0043190);; Biological Process: transmembrane transport (GO:0055085);	K11720|6.1e-190|aaj:BOQ57_19325|K11720 lipopolysaccharide export system permease protein | (RefSeq) lipopolysaccharide ABC transporter permease LptG	--
	AHA_2667	Indel	-	--	Molecular Function: transmembrane signaling receptor activity (GO:0004888);; Biological Process: chemotaxis (GO:0006935);; Biological Process: signal transduction (GO:0007165);; Cellular Component: integral component of membrane (GO:0016021);	K03776|3.8e-108|pha:PSHAa0936|K03776 aerotaxis receptor | (RefSeq) putative aerotaxis sensor receptor (Aer-like)	--
	AHA_3364	Indel	-	General function prediction only	Molecular Function: ATP binding (GO:0005524);; Molecular Function: ATPase activity (GO:0016887);	K03924|0.0e+00|aha:AHA_3364|K03924 MoxR-like ATPase [EC:3.6.3.-] | (RefSeq) MoxR-like protein	--
R20-1	AHA_4166	SNP	NON_SYNONYMOUS_CODING	--	Biological Process: biosynthetic process (GO:0009058);; Molecular Function: glucose-1-phosphate cytidylyltransferase activity (GO:0047343);	K00978|1.6e-152|aha:AHA_4166|K00978 glucose-1-phosphate cytidylyltransferase [EC:2.7.7.33] | (RefSeq) rfbF; glucose-1-phosphate cytidylyltransferase	--
	AHA_3698	Indel	-	--	Cellular Component: ATP-binding cassette (ABC) transporter complex (GO:0043190);; Biological Process: transmembrane transport (GO:0055085);	K11720|6.1e-190|aaj:BOQ57_19325|K11720 lipopolysaccharide export system permease protein | (RefSeq) lipopolysaccharide ABC transporter permease LptG	--
	AHA_2667	Indel	-	--	Molecular Function: transmembrane signaling receptor activity (GO:0004888);; Biological Process: chemotaxis (GO:0006935);; Biological Process: signal transduction (GO:0007165);; Cellular Component: integral component of membrane (GO:0016021);	K03776|3.8e-108|pha:PSHAa0936|K03776 aerotaxis receptor | (RefSeq) putative aerotaxis sensor receptor (Aer-like)	--
	AHA_3364	Indel	-	General function prediction only	Molecular Function: ATP binding (GO:0005524);; Molecular Function: ATPase activity (GO:0016887);	K03924|0.0e+00|aha:AHA_3364|K03924 MoxR-like ATPase [EC:3.6.3.-] | (RefSeq) MoxR-like protein	--
	AHA_2910	SNP	NON_SYNONYMOUS_CODING	Defense mechanisms	Cellular Component: plasma membrane (GO:0005886);; Molecular Function: efflux transmembrane transporter activity (GO:0015562);; Cellular Component: integral component of membrane (GO:0016021);; Biological Process: xenobiotic transport (GO:0042908);; Biological Process: cell division (GO:0051301);	K18138|0.0e+00|aha:AHA_2910|K18138 multidrug efflux pump | (RefSeq) AcrB protein	--
	AHA_2785	SNP, Indel	STOP_GAINED	Cell wall/membrane/envelope biogenesis	Cellular Component: cell outer membrane (GO:0009279);; Molecular Function: porin activity (GO:0015288);; Biological Process: ion transmembrane transport (GO:0034220);	K14062|1.4e-194|aha:AHA_2785|K14062 outer membrane protein N | (RefSeq) outer membrane protein	--
	AHA_1152	Indel	FRAME_SHIFT	--	Molecular Function: magnesium ion binding (GO:0000287);; Molecular Function: 3-isopropylmalate dehydrogenase activity (GO:0003862);; Molecular Function: NAD binding (GO:0051287);	K00030|3.1e-183|aha:AHA_1152|K00030 isocitrate dehydrogenase (NAD+) [EC:1.1.1.41] | (RefSeq) isocitrate dehydrogenase	Amino acid transport and metabolism
R50-1	AHA_4166	SNP	NON_SYNONYMOUS_CODING	--	Biological Process: biosynthetic process (GO:0009058);; Molecular Function: glucose-1-phosphate cytidylyltransferase activity (GO:0047343);	K00978|1.6e-152|aha:AHA_4166|K00978 glucose-1-phosphate cytidylyltransferase [EC:2.7.7.33] | (RefSeq) rfbF; glucose-1-phosphate cytidylyltransferase	--
	AHA_3698	Indel	-	--	Cellular Component: ATP-binding cassette (ABC) transporter complex (GO:0043190);; Biological Process: transmembrane transport (GO:0055085);	K11720|6.1e-190|aaj:BOQ57_19325|K11720 lipopolysaccharide export system permease protein | (RefSeq) lipopolysaccharide ABC transporter permease LptG	--
	AHA_2667	Indel	-	--	Molecular Function: transmembrane signaling receptor activity (GO:0004888);; Biological Process: chemotaxis (GO:0006935);; Biological Process: signal transduction (GO:0007165);; Cellular Component: integral component of membrane (GO:0016021);	K03776|3.8e-108|pha:PSHAa0936|K03776 aerotaxis receptor | (RefSeq) putative aerotaxis sensor receptor (Aer-like)	--
	AHA_3364	Indel	-	General function prediction only	Molecular Function: ATP binding (GO:0005524);; Molecular Function: ATPase activity (GO:0016887);	K03924|0.0e+00|aha:AHA_3364|K03924 MoxR-like ATPase [EC:3.6.3.-] | (RefSeq) MoxR-like protein	--
	AHA_2884	SNP	STOP_GAINED	Carbohydrate transport and metabolism	Molecular Function: transferase activity (GO:0016740);	--	--
	AHA_0628	Indel	CODON_DELETION	Carbohydrate transport and metabolism	Biological Process: carbohydrate metabolic process (GO:0005975);; Molecular Function: carbohydrate binding (GO:0030246);; Molecular Function: pullulanase activity (GO:0051060);	K01200|0.0e+00|aha:AHA_0628|K01200 pullulanase [EC:3.2.1.41] | (RefSeq) pullulanase	Carbohydrate transport and metabolism
	AHA_2910	SNP	NON_SYNONYMOUS_CODING	Defense mechanisms	Cellular Component: plasma membrane (GO:0005886);; Molecular Function: efflux transmembrane transporter activity (GO:0015562);; Cellular Component: integral component of membrane (GO:0016021);; Biological Process: xenobiotic transport (GO:0042908);; Biological Process: cell division (GO:0051301);	K18138|0.0e+00|aha:AHA_2910|K18138 multidrug efflux pump | (RefSeq) AcrB protein	--
	AHA_2785	Indel, SNP	FRAME_SHIFT	Cell wall/membrane/envelope biogenesis	Cellular Component: cell outer membrane (GO:0009279);; Molecular Function: porin activity (GO:0015288);; Biological Process: ion transmembrane transport (GO:0034220);	K14062|1.4e-194|aha:AHA_2785|K14062 outer membrane protein N | (RefSeq) outer membrane protein	--
	AHA_3113	Indel	FRAME_SHIFT	Nucleotide transport and metabolism	Molecular Function: magnesium ion binding (GO:0000287);; Molecular Function: adenylosuccinate synthase activity (GO:0004019);; Molecular Function: GTP binding (GO:0005525);; Cellular Component: cytoplasm (GO:0005737);; Biological Process: 'de novo' AMP biosynthetic process (GO:0044208);	K01939|1.6e-242|adh:CK627_10195|K01939 adenylosuccinate synthase [EC:6.3.4.4] | (RefSeq) adenylosuccinate synthetase	Nucleotide transport and metabolism
	AHA_1152	Indel	FRAME_SHIFT	--	Molecular Function: magnesium ion binding (GO:0000287);; Molecular Function: 3-isopropylmalate dehydrogenase activity (GO:0003862);; Molecular Function: NAD binding (GO:0051287);	K00030|3.1e-183|aha:AHA_1152|K00030 isocitrate dehydrogenase (NAD+) [EC:1.1.1.41] | (RefSeq) isocitrate dehydrogenase	Amino acid transport and metabolism
R100-1	AHA_4166	SNP	NON_SYNONYMOUS_CODING	--	Biological Process: biosynthetic process (GO:0009058);; Molecular Function: glucose-1-phosphate cytidylyltransferase activity (GO:0047343);	K00978|1.6e-152|aha:AHA_4166|K00978 glucose-1-phosphate cytidylyltransferase [EC:2.7.7.33] | (RefSeq) rfbF; glucose-1-phosphate cytidylyltransferase	--
	AHA_3698	Indel	-	--	Cellular Component: ATP-binding cassette (ABC) transporter complex (GO:0043190);; Biological Process: transmembrane transport (GO:0055085);	K11720|6.1e-190|aaj:BOQ57_19325|K11720 lipopolysaccharide export system permease protein | (RefSeq) lipopolysaccharide ABC transporter permease LptG	--
	AHA_2667	Indel	-	--	Molecular Function: transmembrane signaling receptor activity (GO:0004888);; Biological Process: chemotaxis (GO:0006935);; Biological Process: signal transduction (GO:0007165);; Cellular Component: integral component of membrane (GO:0016021);	K03776|3.8e-108|pha:PSHAa0936|K03776 aerotaxis receptor | (RefSeq) putative aerotaxis sensor receptor (Aer-like)	--
	AHA_3364	Indel	-	General function prediction only	Molecular Function: ATP binding (GO:0005524);; Molecular Function: ATPase activity (GO:0016887);	K03924|0.0e+00|aha:AHA_3364|K03924 MoxR-like ATPase [EC:3.6.3.-] | (RefSeq) MoxR-like protein	--
	AHA_2910	SNP	NON_SYNONYMOUS_CODING	Defense mechanisms	Cellular Component: plasma membrane (GO:0005886);; Molecular Function: efflux transmembrane transporter activity (GO:0015562);; Cellular Component: integral component of membrane (GO:0016021);; Biological Process: xenobiotic transport (GO:0042908);; Biological Process: cell division (GO:0051301);	K18138|0.0e+00|aha:AHA_2910|K18138 multidrug efflux pump | (RefSeq) AcrB protein	--
	AHA_0308	SNP	NON_SYNONYMOUS_CODING	Translation, ribosomal structure and biogenesis	Molecular Function: structural constituent of ribosome (GO:0003735);; Cellular Component: ribosome (GO:0005840);; Biological Process: translation (GO:0006412);	K02946|6.1e-50|aaj:BOQ57_01435|K02946 small subunit ribosomal protein S10 | (RefSeq) 30S ribosomal protein S10	Translation, ribosomal structure and biogenesis
	AHA_2785	SNP	STOP GAINED	Cell wall/membrane/envelope biogenesis	Cellular Component: cell outer membrane (GO:0009279);; Molecular Function: porin activity (GO:0015288);; Biological Process: ion transmembrane transport (GO:0034220);	K14062|1.4e-194|aha:AHA_2785|K14062 outer membrane protein N | (RefSeq) outer membrane protein	--
R200-1	AHA_4166	SNP	NON_SYNONYMOUS_CODING	--	Biological Process: biosynthetic process (GO:0009058);; Molecular Function: glucose-1-phosphate cytidylyltransferase activity (GO:0047343);	K00978|1.6e-152|aha:AHA_4166|K00978 glucose-1-phosphate cytidylyltransferase [EC:2.7.7.33] | (RefSeq) rfbF; glucose-1-phosphate cytidylyltransferase	--
	AHA_3698	Indel	-	--	Cellular Component: ATP-binding cassette (ABC) transporter complex (GO:0043190);; Biological Process: transmembrane transport (GO:0055085);	K11720|6.1e-190|aaj:BOQ57_19325|K11720 lipopolysaccharide export system permease protein | (RefSeq) lipopolysaccharide ABC transporter permease LptG	--
	AHA_2667	Indel	-	--	Molecular Function: transmembrane signaling receptor activity (GO:0004888);; Biological Process: chemotaxis (GO:0006935);; Biological Process: signal transduction (GO:0007165);; Cellular Component: integral component of membrane (GO:0016021);	K03776|3.8e-108|pha:PSHAa0936|K03776 aerotaxis receptor | (RefSeq) putative aerotaxis sensor receptor (Aer-like)	--
	AHA_3364	Indel	-	General function prediction only	Molecular Function: ATP binding (GO:0005524);; Molecular Function: ATPase activity (GO:0016887);	K03924|0.0e+00|aha:AHA_3364|K03924 MoxR-like ATPase [EC:3.6.3.-] | (RefSeq) MoxR-like protein	--
	AHA_2910	SNP	NON_SYNONYMOUS_CODING	Defense mechanisms	Cellular Component: plasma membrane (GO:0005886);; Molecular Function: efflux transmembrane transporter activity (GO:0015562);; Cellular Component: integral component of membrane (GO:0016021);; Biological Process: xenobiotic transport (GO:0042908);; Biological Process: cell division (GO:0051301);	K18138|0.0e+00|aha:AHA_2910|K18138 multidrug efflux pump | (RefSeq) AcrB protein	--
	AHA_0308	SNP	NON_SYNONYMOUS_CODING	Translation, ribosomal structure and biogenesis	Molecular Function: structural constituent of ribosome (GO:0003735);; Cellular Component: ribosome (GO:0005840);; Biological Process: translation (GO:0006412);	K02946|6.1e-50|aaj:BOQ57_01435|K02946 small subunit ribosomal protein S10 | (RefSeq) 30S ribosomal protein S10	Translation, ribosomal structure and biogenesis
	AHA_2785	Indel,SNP	FRAME_SHIFT	Cell wall/membrane/envelope biogenesis	Cellular Component: cell outer membrane (GO:0009279);; Molecular Function: porin activity (GO:0015288);; Biological Process: ion transmembrane transport (GO:0034220);	K14062|1.4e-194|aha:AHA_2785|K14062 outer membrane protein N | (RefSeq) outer membrane protein	--
Replicate 2	#GeneID	Type of mutation	EFFECT	COG_class_annotation	GO_annotation	KEGG_annotation	KOG_class_annotation
R0-2	AHA_4166	SNP	NON_SYNONYMOUS_CODING	--	Biological Process: biosynthetic process (GO:0009058);; Molecular Function: glucose-1-phosphate cytidylyltransferase activity (GO:0047343);	K00978|1.6e-152|aha:AHA_4166|K00978 glucose-1-phosphate cytidylyltransferase [EC:2.7.7.33] | (RefSeq) rfbF; glucose-1-phosphate cytidylyltransferase	--
	AHA_3698	Indel	-	--	Cellular Component: ATP-binding cassette (ABC) transporter complex (GO:0043190);; Biological Process: transmembrane transport (GO:0055085);	K11720|6.1e-190|aaj:BOQ57_19325|K11720 lipopolysaccharide export system permease protein | (RefSeq) lipopolysaccharide ABC transporter permease LptG	--
	AHA_2667	Indel	-	--	Molecular Function: transmembrane signaling receptor activity (GO:0004888);; Biological Process: chemotaxis (GO:0006935);; Biological Process: signal transduction (GO:0007165);; Cellular Component: integral component of membrane (GO:0016021);	K03776|3.8e-108|pha:PSHAa0936|K03776 aerotaxis receptor | (RefSeq) putative aerotaxis sensor receptor (Aer-like)	--
	AHA_3364	Indel	-	General function prediction only	Molecular Function: ATP binding (GO:0005524);; Molecular Function: ATPase activity (GO:0016887);	K03924|0.0e+00|aha:AHA_3364|K03924 MoxR-like ATPase [EC:3.6.3.-] | (RefSeq) MoxR-like protein	--
R5-2	AHA_4166	SNP	NON_SYNONYMOUS_CODING	--	Biological Process: biosynthetic process (GO:0009058);; Molecular Function: glucose-1-phosphate cytidylyltransferase activity (GO:0047343);	K00978|1.6e-152|aha:AHA_4166|K00978 glucose-1-phosphate cytidylyltransferase [EC:2.7.7.33] | (RefSeq) rfbF; glucose-1-phosphate cytidylyltransferase	--
	AHA_3698	Indel	-	--	Cellular Component: ATP-binding cassette (ABC) transporter complex (GO:0043190);; Biological Process: transmembrane transport (GO:0055085);	K11720|6.1e-190|aaj:BOQ57_19325|K11720 lipopolysaccharide export system permease protein | (RefSeq) lipopolysaccharide ABC transporter permease LptG	--
	AHA_2667	Indel	-	--	Molecular Function: transmembrane signaling receptor activity (GO:0004888);; Biological Process: chemotaxis (GO:0006935);; Biological Process: signal transduction (GO:0007165);; Cellular Component: integral component of membrane (GO:0016021);	K03776|3.8e-108|pha:PSHAa0936|K03776 aerotaxis receptor | (RefSeq) putative aerotaxis sensor receptor (Aer-like)	--
	AHA_3364	Indel	-	General function prediction only	Molecular Function: ATP binding (GO:0005524);; Molecular Function: ATPase activity (GO:0016887);	K03924|0.0e+00|aha:AHA_3364|K03924 MoxR-like ATPase [EC:3.6.3.-] | (RefSeq) MoxR-like protein	--
	AHA_2785	SNP	STOP_GAINED	Cell wall/membrane/envelope biogenesis	Cellular Component: cell outer membrane (GO:0009279);; Molecular Function: porin activity (GO:0015288);; Biological Process: ion transmembrane transport (GO:0034220);	K14062|1.4e-194|aha:AHA_2785|K14062 outer membrane protein N | (RefSeq) outer membrane protein	--
R20-2	AHA_4166	SNP	NON_SYNONYMOUS_CODING	--	Biological Process: biosynthetic process (GO:0009058);; Molecular Function: glucose-1-phosphate cytidylyltransferase activity (GO:0047343);	K00978|1.6e-152|aha:AHA_4166|K00978 glucose-1-phosphate cytidylyltransferase [EC:2.7.7.33] | (RefSeq) rfbF; glucose-1-phosphate cytidylyltransferase	--
	AHA_3698	Indel	-	--	Cellular Component: ATP-binding cassette (ABC) transporter complex (GO:0043190);; Biological Process: transmembrane transport (GO:0055085);	K11720|6.1e-190|aaj:BOQ57_19325|K11720 lipopolysaccharide export system permease protein | (RefSeq) lipopolysaccharide ABC transporter permease LptG	--
	AHA_2667	Indel	-	--	Molecular Function: transmembrane signaling receptor activity (GO:0004888);; Biological Process: chemotaxis (GO:0006935);; Biological Process: signal transduction (GO:0007165);; Cellular Component: integral component of membrane (GO:0016021);	K03776|3.8e-108|pha:PSHAa0936|K03776 aerotaxis receptor | (RefSeq) putative aerotaxis sensor receptor (Aer-like)	--
	AHA_3364	Indel	-	General function prediction only	Molecular Function: ATP binding (GO:0005524);; Molecular Function: ATPase activity (GO:0016887);	K03924|0.0e+00|aha:AHA_3364|K03924 MoxR-like ATPase [EC:3.6.3.-] | (RefSeq) MoxR-like protein	--
	AHA_2786	SV-DEL		Replication, recombination and repair	Molecular Function: DNA binding (GO:0003677);; Molecular Function: DNA helicase activity (GO:0003678);; Molecular Function: ATP binding (GO:0005524);; Biological Process: nucleobase-containing compound metabolic process (GO:0006139);; Molecular Function: metal ion binding (GO:0046872);; Molecular Function: 4 iron, 4 sulfur cluster binding (GO:0051539);	K03722|0.0e+00|aha:AHA_2786|K03722 ATP-dependent DNA helicase DinG [EC:3.6.4.12] | (RefSeq) dinG; ATP-dependent DNA helicase DinG	--
	AHA_2784	SV-DEL		--	--	--	--
	AHA_2788	SV-DEL		--	--	K11418|1.8e-33|dal:Dalk_2862|K11418 histone deacetylase 11 [EC:3.5.1.98] | (RefSeq) Putative sirtuin-type regulators for CoA ligase (histone deacetylase superfamily)	Chromatin structure and dynamics
	AHA_2910	SNP	NON_SYNONYMOUS_CODING	Defense mechanisms	Cellular Component: plasma membrane (GO:0005886);; Molecular Function: efflux transmembrane transporter activity (GO:0015562);; Cellular Component: integral component of membrane (GO:0016021);; Biological Process: xenobiotic transport (GO:0042908);; Biological Process: cell division (GO:0051301);	K18138|0.0e+00|aha:AHA_2910|K18138 multidrug efflux pump | (RefSeq) AcrB protein	--
	AHA_1305	SNP	NON_SYNONYMOUS_CODING	Cell wall/membrane/envelope biogenesis	Molecular Function: metalloendopeptidase activity (GO:0004222);	K08642|1.2e-218|aha:AHA_1305|K08642 LasA protease [EC:3.4.24.-] | (RefSeq) protease LasA	--
	AHA_2789	SV-DEL		--	Cellular Component: integral component of membrane (GO:0016021);; Molecular Function: transmembrane transporter activity (GO:0022857);	K08219|7.0e-216|aha:AHA_2789|K08219 MFS transporter, UMF2 family, putative MFS family transporter protein | (RefSeq) MFS family transporter protein	--
	AHA_2787	SV-DEL		Function unknown	--	K09909|2.2e-113|aha:AHA_2787|K09909 uncharacterized protein | (RefSeq) hypothetical protein	--
	AHA_2785	SV-DEL		Cell wall/membrane/envelope biogenesis	Cellular Component: cell outer membrane (GO:0009279);; Molecular Function: porin activity (GO:0015288);; Biological Process: ion transmembrane transport (GO:0034220);	K14062|1.4e-194|aha:AHA_2785|K14062 outer membrane protein N | (RefSeq) outer membrane protein	--
R50-2	AHA_4166	SNP	NON_SYNONYMOUS_CODING	--	Biological Process: biosynthetic process (GO:0009058);; Molecular Function: glucose-1-phosphate cytidylyltransferase activity (GO:0047343);	K00978|1.6e-152|aha:AHA_4166|K00978 glucose-1-phosphate cytidylyltransferase [EC:2.7.7.33] | (RefSeq) rfbF; glucose-1-phosphate cytidylyltransferase	--
	AHA_3698	Indel	-	--	Cellular Component: ATP-binding cassette (ABC) transporter complex (GO:0043190);; Biological Process: transmembrane transport (GO:0055085);	K11720|6.1e-190|aaj:BOQ57_19325|K11720 lipopolysaccharide export system permease protein | (RefSeq) lipopolysaccharide ABC transporter permease LptG	--
	AHA_2667	Indel	-	--	Molecular Function: transmembrane signaling receptor activity (GO:0004888);; Biological Process: chemotaxis (GO:0006935);; Biological Process: signal transduction (GO:0007165);; Cellular Component: integral component of membrane (GO:0016021);	K03776|3.8e-108|pha:PSHAa0936|K03776 aerotaxis receptor | (RefSeq) putative aerotaxis sensor receptor (Aer-like)	--
	AHA_3364	Indel	-	General function prediction only	Molecular Function: ATP binding (GO:0005524);; Molecular Function: ATPase activity (GO:0016887);	K03924|0.0e+00|aha:AHA_3364|K03924 MoxR-like ATPase [EC:3.6.3.-] | (RefSeq) MoxR-like protein	--
	AHA_2786	SV-DEL		Replication, recombination and repair	Molecular Function: DNA binding (GO:0003677);; Molecular Function: DNA helicase activity (GO:0003678);; Molecular Function: ATP binding (GO:0005524);; Biological Process: nucleobase-containing compound metabolic process (GO:0006139);; Molecular Function: metal ion binding (GO:0046872);; Molecular Function: 4 iron, 4 sulfur cluster binding (GO:0051539);	K03722|0.0e+00|aha:AHA_2786|K03722 ATP-dependent DNA helicase DinG [EC:3.6.4.12] | (RefSeq) dinG; ATP-dependent DNA helicase DinG	--
	AHA_2784	SV-DEL		--	--	--	--
	AHA_2788	SV-DEL		--	--	K11418|1.8e-33|dal:Dalk_2862|K11418 histone deacetylase 11 [EC:3.5.1.98] | (RefSeq) Putative sirtuin-type regulators for CoA ligase (histone deacetylase superfamily)	Chromatin structure and dynamics
	AHA_2910	SNP	NON_SYNONYMOUS_CODING	Defense mechanisms	Cellular Component: plasma membrane (GO:0005886);; Molecular Function: efflux transmembrane transporter activity (GO:0015562);; Cellular Component: integral component of membrane (GO:0016021);; Biological Process: xenobiotic transport (GO:0042908);; Biological Process: cell division (GO:0051301);	K18138|0.0e+00|aha:AHA_2910|K18138 multidrug efflux pump | (RefSeq) AcrB protein	--
	AHA_1305	SNP	NON_SYNONYMOUS_CODING	Cell wall/membrane/envelope biogenesis	Molecular Function: metalloendopeptidase activity (GO:0004222);	K08642|1.2e-218|aha:AHA_1305|K08642 LasA protease [EC:3.4.24.-] | (RefSeq) protease LasA	--
	AHA_2789	SV-DEL		--	Cellular Component: integral component of membrane (GO:0016021);; Molecular Function: transmembrane transporter activity (GO:0022857);	K08219|7.0e-216|aha:AHA_2789|K08219 MFS transporter, UMF2 family, putative MFS family transporter protein | (RefSeq) MFS family transporter protein	--
	AHA_2787	SV-DEL		Function unknown	--	K09909|2.2e-113|aha:AHA_2787|K09909 uncharacterized protein | (RefSeq) hypothetical protein	--
	AHA_2785	Indel, SV-DEL	FRAME_SHIFT	Cell wall/membrane/envelope biogenesis	Cellular Component: cell outer membrane (GO:0009279);; Molecular Function: porin activity (GO:0015288);; Biological Process: ion transmembrane transport (GO:0034220);	K14062|1.4e-194|aha:AHA_2785|K14062 outer membrane protein N | (RefSeq) outer membrane protein	--
R100-2	AHA_4166	SNP	NON_SYNONYMOUS_CODING	--	Biological Process: biosynthetic process (GO:0009058);; Molecular Function: glucose-1-phosphate cytidylyltransferase activity (GO:0047343);	K00978|1.6e-152|aha:AHA_4166|K00978 glucose-1-phosphate cytidylyltransferase [EC:2.7.7.33] | (RefSeq) rfbF; glucose-1-phosphate cytidylyltransferase	--
	AHA_3698	Indel	-	--	Cellular Component: ATP-binding cassette (ABC) transporter complex (GO:0043190);; Biological Process: transmembrane transport (GO:0055085);	K11720|6.1e-190|aaj:BOQ57_19325|K11720 lipopolysaccharide export system permease protein | (RefSeq) lipopolysaccharide ABC transporter permease LptG	--
	AHA_2667	Indel	-	--	Molecular Function: transmembrane signaling receptor activity (GO:0004888);; Biological Process: chemotaxis (GO:0006935);; Biological Process: signal transduction (GO:0007165);; Cellular Component: integral component of membrane (GO:0016021);	K03776|3.8e-108|pha:PSHAa0936|K03776 aerotaxis receptor | (RefSeq) putative aerotaxis sensor receptor (Aer-like)	--
	AHA_3364	Indel	-	General function prediction only	Molecular Function: ATP binding (GO:0005524);; Molecular Function: ATPase activity (GO:0016887);	K03924|0.0e+00|aha:AHA_3364|K03924 MoxR-like ATPase [EC:3.6.3.-] | (RefSeq) MoxR-like protein	--
	AHA_2786	SV-DEL		Replication, recombination and repair	Molecular Function: DNA binding (GO:0003677);; Molecular Function: DNA helicase activity (GO:0003678);; Molecular Function: ATP binding (GO:0005524);; Biological Process: nucleobase-containing compound metabolic process (GO:0006139);; Molecular Function: metal ion binding (GO:0046872);; Molecular Function: 4 iron, 4 sulfur cluster binding (GO:0051539);	K03722|0.0e+00|aha:AHA_2786|K03722 ATP-dependent DNA helicase DinG [EC:3.6.4.12] | (RefSeq) dinG; ATP-dependent DNA helicase DinG	--
	AHA_2784	SV-DEL		--	--	--	--
	AHA_2788	SV-DEL		--	--	K11418|1.8e-33|dal:Dalk_2862|K11418 histone deacetylase 11 [EC:3.5.1.98] | (RefSeq) Putative sirtuin-type regulators for CoA ligase (histone deacetylase superfamily)	Chromatin structure and dynamics
	AHA_0255	Indel	FRAME_SHIFT	Inorganic ion transport and metabolism	Cellular Component: plasma membrane (GO:0005886);; Molecular Function: potassium ion transmembrane transporter activity (GO:0015079);	K03499|2.7e-254|aaj:BOQ57_01160|K03499 trk system potassium uptake protein | (RefSeq) Trk system potassium transport protein TrkA	--
	AHA_2910	SNP	NON_SYNONYMOUS_CODING	Defense mechanisms	Cellular Component: plasma membrane (GO:0005886);; Molecular Function: efflux transmembrane transporter activity (GO:0015562);; Cellular Component: integral component of membrane (GO:0016021);; Biological Process: xenobiotic transport (GO:0042908);; Biological Process: cell division (GO:0051301);	K18138|0.0e+00|aha:AHA_2910|K18138 multidrug efflux pump | (RefSeq) AcrB protein	--
	AHA_1305	SNP	NON_SYNONYMOUS_CODING	Cell wall/membrane/envelope biogenesis	Molecular Function: metalloendopeptidase activity (GO:0004222);	K08642|1.2e-218|aha:AHA_1305|K08642 LasA protease [EC:3.4.24.-] | (RefSeq) protease LasA	--
	AHA_2789	SV-DEL		--	Cellular Component: integral component of membrane (GO:0016021);; Molecular Function: transmembrane transporter activity (GO:0022857);	K08219|7.0e-216|aha:AHA_2789|K08219 MFS transporter, UMF2 family, putative MFS family transporter protein | (RefSeq) MFS family transporter protein	--
	AHA_2239	Indel	FRAME_SHIFT	Translation, ribosomal structure and biogenesis	Molecular Function: magnesium ion binding (GO:0000287);; Molecular Function: RNA binding (GO:0003723);; Molecular Function: endoribonuclease activity (GO:0004521);; Cellular Component: cytoplasm (GO:0005737);; Biological Process: rRNA processing (GO:0006364);; Biological Process: mRNA catabolic process (GO:0006402);; Biological Process: tRNA processing (GO:0008033);; Molecular Function: zinc ion …	K08300|0.0e+00|aha:AHA_2239|K08300 ribonuclease E [EC:3.1.26.12] | (RefSeq) ribonuclease E	--
	AHA_2812	Indel	FRAME_SHIFT	Inorganic ion transport and metabolism	Molecular Function: inorganic phosphate transmembrane transporter activity (GO:0005315);; Cellular Component: integral component of plasma membrane (GO:0005887);; Biological Process: phosphate ion transmembrane transport (GO:0035435);	K02038|8.5e-308|aaj:BOQ57_14430|K02038 phosphate transport system permease protein | (RefSeq) phosphate ABC transporter, permease protein PstA	--
	AHA_2787	SV-DEL		Function unknown	--	K09909|2.2e-113|aha:AHA_2787|K09909 uncharacterized protein | (RefSeq) hypothetical protein	--
	AHA_2785	Indel, SV-DEL	FRAME_SHIFT	Cell wall/membrane/envelope biogenesis	Cellular Component: cell outer membrane (GO:0009279);; Molecular Function: porin activity (GO:0015288);; Biological Process: ion transmembrane transport (GO:0034220);	K14062|1.4e-194|aha:AHA_2785|K14062 outer membrane protein N | (RefSeq) outer membrane protein	--
R200-2	AHA_4166	SNP	NON_SYNONYMOUS_CODING	--	Biological Process: biosynthetic process (GO:0009058);; Molecular Function: glucose-1-phosphate cytidylyltransferase activity (GO:0047343);	K00978|1.6e-152|aha:AHA_4166|K00978 glucose-1-phosphate cytidylyltransferase [EC:2.7.7.33] | (RefSeq) rfbF; glucose-1-phosphate cytidylyltransferase	--
	AHA_3698	Indel	-	--	Cellular Component: ATP-binding cassette (ABC) transporter complex (GO:0043190);; Biological Process: transmembrane transport (GO:0055085);	K11720|6.1e-190|aaj:BOQ57_19325|K11720 lipopolysaccharide export system permease protein | (RefSeq) lipopolysaccharide ABC transporter permease LptG	--
	AHA_2667	Indel	-	--	Molecular Function: transmembrane signaling receptor activity (GO:0004888);; Biological Process: chemotaxis (GO:0006935);; Biological Process: signal transduction (GO:0007165);; Cellular Component: integral component of membrane (GO:0016021);	K03776|3.8e-108|pha:PSHAa0936|K03776 aerotaxis receptor | (RefSeq) putative aerotaxis sensor receptor (Aer-like)	--
	AHA_3364	Indel	-	General function prediction only	Molecular Function: ATP binding (GO:0005524);; Molecular Function: ATPase activity (GO:0016887);	K03924|0.0e+00|aha:AHA_3364|K03924 MoxR-like ATPase [EC:3.6.3.-] | (RefSeq) MoxR-like protein	--
	AHA_2786	SV-DEL		Replication, recombination and repair	Molecular Function: DNA binding (GO:0003677);; Molecular Function: DNA helicase activity (GO:0003678);; Molecular Function: ATP binding (GO:0005524);; Biological Process: nucleobase-containing compound metabolic process (GO:0006139);; Molecular Function: metal ion binding (GO:0046872);; Molecular Function: 4 iron, 4 sulfur cluster binding (GO:0051539);	K03722|0.0e+00|aha:AHA_2786|K03722 ATP-dependent DNA helicase DinG [EC:3.6.4.12] | (RefSeq) dinG; ATP-dependent DNA helicase DinG	--
	AHA_2784	SV-DEL		--	--	--	--
	AHA_2788	SV-DEL		--	--	K11418|1.8e-33|dal:Dalk_2862|K11418 histone deacetylase 11 [EC:3.5.1.98] | (RefSeq) Putative sirtuin-type regulators for CoA ligase (histone deacetylase superfamily)	Chromatin structure and dynamics
	AHA_2910	SNP	NON_SYNONYMOUS_CODING	Defense mechanisms	Cellular Component: plasma membrane (GO:0005886);; Molecular Function: efflux transmembrane transporter activity (GO:0015562);; Cellular Component: integral component of membrane (GO:0016021);; Biological Process: xenobiotic transport (GO:0042908);; Biological Process: cell division (GO:0051301);	K18138|0.0e+00|aha:AHA_2910|K18138 multidrug efflux pump | (RefSeq) AcrB protein	--
	AHA_1305	SNP	NON_SYNONYMOUS_CODING	Cell wall/membrane/envelope biogenesis	Molecular Function: metalloendopeptidase activity (GO:0004222);	K08642|1.2e-218|aha:AHA_1305|K08642 LasA protease [EC:3.4.24.-] | (RefSeq) protease LasA	--
	AHA_2789	SV-DEL		--	Cellular Component: integral component of membrane (GO:0016021);; Molecular Function: transmembrane transporter activity (GO:0022857);	K08219|7.0e-216|aha:AHA_2789|K08219 MFS transporter, UMF2 family, putative MFS family transporter protein | (RefSeq) MFS family transporter protein	--
	AHA_2239	Indel	FRAME_SHIFT	Translation, ribosomal structure and biogenesis	Molecular Function: magnesium ion binding (GO:0000287);; Molecular Function: RNA binding (GO:0003723);; Molecular Function: endoribonuclease activity (GO:0004521);; Cellular Component: cytoplasm (GO:0005737);; Biological Process: rRNA processing (GO:0006364);; Biological Process: mRNA catabolic process (GO:0006402);; Biological Process: tRNA processing (GO:0008033);; Molecular Function: zinc ion …	K08300|0.0e+00|aha:AHA_2239|K08300 ribonuclease E [EC:3.1.26.12] | (RefSeq) ribonuclease E	--
	AHA_0308	SNP	NON_SYNONYMOUS_CODING	Translation, ribosomal structure and biogenesis	Molecular Function: structural constituent of ribosome (GO:0003735);; Cellular Component: ribosome (GO:0005840);; Biological Process: translation (GO:0006412);	K02946|6.1e-50|aaj:BOQ57_01435|K02946 small subunit ribosomal protein S10 | (RefSeq) 30S ribosomal protein S10	Translation, ribosomal structure and biogenesis
	AHA_2787	SV-DEL		Function unknown	--	K09909|2.2e-113|aha:AHA_2787|K09909 uncharacterized protein | (RefSeq) hypothetical protein	--
	AHA_2785	Indel, SV-DEL	FRAME_SHIFT	Cell wall/membrane/envelope biogenesis	Cellular Component: cell outer membrane (GO:0009279);; Molecular Function: porin activity (GO:0015288);; Biological Process: ion transmembrane transport (GO:0034220);	K14062|1.4e-194|aha:AHA_2785|K14062 outer membrane protein N | (RefSeq) outer membrane protein	--
Replicate 3	#GeneID	Type of mutation	EFFECT	COG_class_annotation	GO_annotation	KEGG_annotation	KOG_class_annotation
R0-3	AHA_4166	SNP	NON_SYNONYMOUS_CODING	--	Biological Process: biosynthetic process (GO:0009058);; Molecular Function: glucose-1-phosphate cytidylyltransferase activity (GO:0047343);	K00978|1.6e-152|aha:AHA_4166|K00978 glucose-1-phosphate cytidylyltransferase [EC:2.7.7.33] | (RefSeq) rfbF; glucose-1-phosphate cytidylyltransferase	--
	AHA_3698	Indel	-	--	Cellular Component: ATP-binding cassette (ABC) transporter complex (GO:0043190);; Biological Process: transmembrane transport (GO:0055085);	K11720|6.1e-190|aaj:BOQ57_19325|K11720 lipopolysaccharide export system permease protein | (RefSeq) lipopolysaccharide ABC transporter permease LptG	--
	AHA_2667	Indel	-	--	Molecular Function: transmembrane signaling receptor activity (GO:0004888);; Biological Process: chemotaxis (GO:0006935);; Biological Process: signal transduction (GO:0007165);; Cellular Component: integral component of membrane (GO:0016021);	K03776|3.8e-108|pha:PSHAa0936|K03776 aerotaxis receptor | (RefSeq) putative aerotaxis sensor receptor (Aer-like)	--
	AHA_3364	Indel	-	General function prediction only	Molecular Function: ATP binding (GO:0005524);; Molecular Function: ATPase activity (GO:0016887);	K03924|0.0e+00|aha:AHA_3364|K03924 MoxR-like ATPase [EC:3.6.3.-] | (RefSeq) MoxR-like protein	--
R5-3	AHA_4166	SNP	NON_SYNONYMOUS_CODING	--	Biological Process: biosynthetic process (GO:0009058);; Molecular Function: glucose-1-phosphate cytidylyltransferase activity (GO:0047343);	K00978|1.6e-152|aha:AHA_4166|K00978 glucose-1-phosphate cytidylyltransferase [EC:2.7.7.33] | (RefSeq) rfbF; glucose-1-phosphate cytidylyltransferase	--
	AHA_3698	Indel	-	--	Cellular Component: ATP-binding cassette (ABC) transporter complex (GO:0043190);; Biological Process: transmembrane transport (GO:0055085);	K11720|6.1e-190|aaj:BOQ57_19325|K11720 lipopolysaccharide export system permease protein | (RefSeq) lipopolysaccharide ABC transporter permease LptG	--
	AHA_2667	Indel	-	--	Molecular Function: transmembrane signaling receptor activity (GO:0004888);; Biological Process: chemotaxis (GO:0006935);; Biological Process: signal transduction (GO:0007165);; Cellular Component: integral component of membrane (GO:0016021);	K03776|3.8e-108|pha:PSHAa0936|K03776 aerotaxis receptor | (RefSeq) putative aerotaxis sensor receptor (Aer-like)	--
	AHA_3364	Indel	-	General function prediction only	Molecular Function: ATP binding (GO:0005524);; Molecular Function: ATPase activity (GO:0016887);	K03924|0.0e+00|aha:AHA_3364|K03924 MoxR-like ATPase [EC:3.6.3.-] | (RefSeq) MoxR-like protein	--
	AHA_2786	SV -DEL		Replication, recombination and repair	Molecular Function: DNA binding (GO:0003677);; Molecular Function: DNA helicase activity (GO:0003678);; Molecular Function: ATP binding (GO:0005524);; Biological Process: nucleobase-containing compound metabolic process (GO:0006139);; Molecular Function: metal ion binding (GO:0046872);; Molecular Function: 4 iron, 4 sulfur cluster binding (GO:0051539);	K03722|0.0e+00|aha:AHA_2786|K03722 ATP-dependent DNA helicase DinG [EC:3.6.4.12] | (RefSeq) dinG; ATP-dependent DNA helicase DinG	--
	AHA_2910	SNP	NON_SYNONYMOUS_CODING	Defense mechanisms	Cellular Component: plasma membrane (GO:0005886);; Molecular Function: efflux transmembrane transporter activity (GO:0015562);; Cellular Component: integral component of membrane (GO:0016021);; Biological Process: xenobiotic transport (GO:0042908);; Biological Process: cell division (GO:0051301);	K18138|0.0e+00|aha:AHA_2910|K18138 multidrug efflux pump | (RefSeq) AcrB protein	--
	AHA_2785	SV -DEL	FRAME_SHIFT	Cell wall/membrane/envelope biogenesis	Cellular Component: cell outer membrane (GO:0009279);; Molecular Function: porin activity (GO:0015288);; Biological Process: ion transmembrane transport (GO:0034220);	K14062|1.4e-194|aha:AHA_2785|K14062 outer membrane protein N | (RefSeq) outer membrane protein	--
R20-3	AHA_4166	SNP	NON_SYNONYMOUS_CODING	--	Biological Process: biosynthetic process (GO:0009058);; Molecular Function: glucose-1-phosphate cytidylyltransferase activity (GO:0047343);	K00978|1.6e-152|aha:AHA_4166|K00978 glucose-1-phosphate cytidylyltransferase [EC:2.7.7.33] | (RefSeq) rfbF; glucose-1-phosphate cytidylyltransferase	--
	AHA_3698	Indel	-	--	Cellular Component: ATP-binding cassette (ABC) transporter complex (GO:0043190);; Biological Process: transmembrane transport (GO:0055085);	K11720|6.1e-190|aaj:BOQ57_19325|K11720 lipopolysaccharide export system permease protein | (RefSeq) lipopolysaccharide ABC transporter permease LptG	--
	AHA_2667	Indel	-	--	Molecular Function: transmembrane signaling receptor activity (GO:0004888);; Biological Process: chemotaxis (GO:0006935);; Biological Process: signal transduction (GO:0007165);; Cellular Component: integral component of membrane (GO:0016021);	K03776|3.8e-108|pha:PSHAa0936|K03776 aerotaxis receptor | (RefSeq) putative aerotaxis sensor receptor (Aer-like)	--
	AHA_3364	Indel	-	General function prediction only	Molecular Function: ATP binding (GO:0005524);; Molecular Function: ATPase activity (GO:0016887);	K03924|0.0e+00|aha:AHA_3364|K03924 MoxR-like ATPase [EC:3.6.3.-] | (RefSeq) MoxR-like protein	--
	AHA_2786	SV-DEL		Replication, recombination and repair	Molecular Function: DNA binding (GO:0003677);; Molecular Function: DNA helicase activity (GO:0003678);; Molecular Function: ATP binding (GO:0005524);; Biological Process: nucleobase-containing compound metabolic process (GO:0006139);; Molecular Function: metal ion binding (GO:0046872);; Molecular Function: 4 iron, 4 sulfur cluster binding (GO:0051539);	K03722|0.0e+00|aha:AHA_2786|K03722 ATP-dependent DNA helicase DinG [EC:3.6.4.12] | (RefSeq) dinG; ATP-dependent DNA helicase DinG	--
	AHA_2910	SNP	NON_SYNONYMOUS_CODING	Defense mechanisms	Cellular Component: plasma membrane (GO:0005886);; Molecular Function: efflux transmembrane transporter activity (GO:0015562);; Cellular Component: integral component of membrane (GO:0016021);; Biological Process: xenobiotic transport (GO:0042908);; Biological Process: cell division (GO:0051301);	K18138|0.0e+00|aha:AHA_2910|K18138 multidrug efflux pump | (RefSeq) AcrB protein	--
	AHA_2785	SV-DEL		Cell wall/membrane/envelope biogenesis	Cellular Component: cell outer membrane (GO:0009279);; Molecular Function: porin activity (GO:0015288);; Biological Process: ion transmembrane transport (GO:0034220);	K14062|1.4e-194|aha:AHA_2785|K14062 outer membrane protein N | (RefSeq) outer membrane protein	--
R100-3	AHA_4166	SNP	NON_SYNONYMOUS_CODING	--	Biological Process: biosynthetic process (GO:0009058);; Molecular Function: glucose-1-phosphate cytidylyltransferase activity (GO:0047343);	K00978|1.6e-152|aha:AHA_4166|K00978 glucose-1-phosphate cytidylyltransferase [EC:2.7.7.33] | (RefSeq) rfbF; glucose-1-phosphate cytidylyltransferase	--
	AHA_3698	Indel	-	--	Cellular Component: ATP-binding cassette (ABC) transporter complex (GO:0043190);; Biological Process: transmembrane transport (GO:0055085);	K11720|6.1e-190|aaj:BOQ57_19325|K11720 lipopolysaccharide export system permease protein | (RefSeq) lipopolysaccharide ABC transporter permease LptG	--
	AHA_2667	Indel	-	--	Molecular Function: transmembrane signaling receptor activity (GO:0004888);; Biological Process: chemotaxis (GO:0006935);; Biological Process: signal transduction (GO:0007165);; Cellular Component: integral component of membrane (GO:0016021);	K03776|3.8e-108|pha:PSHAa0936|K03776 aerotaxis receptor | (RefSeq) putative aerotaxis sensor receptor (Aer-like)	--
	AHA_3364	Indel	-	General function prediction only	Molecular Function: ATP binding (GO:0005524);; Molecular Function: ATPase activity (GO:0016887);	K03924|0.0e+00|aha:AHA_3364|K03924 MoxR-like ATPase [EC:3.6.3.-] | (RefSeq) MoxR-like protein	--
	AHA_2786	SV-DEL		Replication, recombination and repair	Molecular Function: DNA binding (GO:0003677);; Molecular Function: DNA helicase activity (GO:0003678);; Molecular Function: ATP binding (GO:0005524);; Biological Process: nucleobase-containing compound metabolic process (GO:0006139);; Molecular Function: metal ion binding (GO:0046872);; Molecular Function: 4 iron, 4 sulfur cluster binding (GO:0051539);	K03722|0.0e+00|aha:AHA_2786|K03722 ATP-dependent DNA helicase DinG [EC:3.6.4.12] | (RefSeq) dinG; ATP-dependent DNA helicase DinG	--
	AHA_2910	SNP	NON_SYNONYMOUS_CODING	Defense mechanisms	Cellular Component: plasma membrane (GO:0005886);; Molecular Function: efflux transmembrane transporter activity (GO:0015562);; Cellular Component: integral component of membrane (GO:0016021);; Biological Process: xenobiotic transport (GO:0042908);; Biological Process: cell division (GO:0051301);	K18138|0.0e+00|aha:AHA_2910|K18138 multidrug efflux pump | (RefSeq) AcrB protein	--
	AHA_0308	SNP	NON_SYNONYMOUS_CODING	Translation, ribosomal structure and biogenesis	Molecular Function: structural constituent of ribosome (GO:0003735);; Cellular Component: ribosome (GO:0005840);; Biological Process: translation (GO:0006412);	K02946|6.1e-50|aaj:BOQ57_01435|K02946 small subunit ribosomal protein S10 | (RefSeq) 30S ribosomal protein S10	Translation, ribosomal structure and biogenesis
	AHA_2785	SV-DEL		Cell wall/membrane/envelope biogenesis	Cellular Component: cell outer membrane (GO:0009279);; Molecular Function: porin activity (GO:0015288);; Biological Process: ion transmembrane transport (GO:0034220);	K14062|1.4e-194|aha:AHA_2785|K14062 outer membrane protein N | (RefSeq) outer membrane protein	--
R200-3	AHA_4166	SNP	NON_SYNONYMOUS_CODING	--	Biological Process: biosynthetic process (GO:0009058);; Molecular Function: glucose-1-phosphate cytidylyltransferase activity (GO:0047343);	K00978|1.6e-152|aha:AHA_4166|K00978 glucose-1-phosphate cytidylyltransferase [EC:2.7.7.33] | (RefSeq) rfbF; glucose-1-phosphate cytidylyltransferase	--
	AHA_3698	Indel	-	--	Cellular Component: ATP-binding cassette (ABC) transporter complex (GO:0043190);; Biological Process: transmembrane transport (GO:0055085);	K11720|6.1e-190|aaj:BOQ57_19325|K11720 lipopolysaccharide export system permease protein | (RefSeq) lipopolysaccharide ABC transporter permease LptG	--
	AHA_2667	Indel	-	--	Molecular Function: transmembrane signaling receptor activity (GO:0004888);; Biological Process: chemotaxis (GO:0006935);; Biological Process: signal transduction (GO:0007165);; Cellular Component: integral component of membrane (GO:0016021);	K03776|3.8e-108|pha:PSHAa0936|K03776 aerotaxis receptor | (RefSeq) putative aerotaxis sensor receptor (Aer-like)	--
	AHA_3364	Indel	-	General function prediction only	Molecular Function: ATP binding (GO:0005524);; Molecular Function: ATPase activity (GO:0016887);	K03924|0.0e+00|aha:AHA_3364|K03924 MoxR-like ATPase [EC:3.6.3.-] | (RefSeq) MoxR-like protein	--
	AHA_2786	SV-DEL		Replication, recombination and repair	Molecular Function: DNA binding (GO:0003677);; Molecular Function: DNA helicase activity (GO:0003678);; Molecular Function: ATP binding (GO:0005524);; Biological Process: nucleobase-containing compound metabolic process (GO:0006139);; Molecular Function: metal ion binding (GO:0046872);; Molecular Function: 4 iron, 4 sulfur cluster binding (GO:0051539);	K03722|0.0e+00|aha:AHA_2786|K03722 ATP-dependent DNA helicase DinG [EC:3.6.4.12] | (RefSeq) dinG; ATP-dependent DNA helicase DinG	--
	AHA_2910	SNP	NON_SYNONYMOUS_CODING	Defense mechanisms	Cellular Component: plasma membrane (GO:0005886);; Molecular Function: efflux transmembrane transporter activity (GO:0015562);; Cellular Component: integral component of membrane (GO:0016021);; Biological Process: xenobiotic transport (GO:0042908);; Biological Process: cell division (GO:0051301);	K18138|0.0e+00|aha:AHA_2910|K18138 multidrug efflux pump | (RefSeq) AcrB protein	--
	AHA_0308	SNP	NON_SYNONYMOUS_CODING	Translation, ribosomal structure and biogenesis	Molecular Function: structural constituent of ribosome (GO:0003735);; Cellular Component: ribosome (GO:0005840);; Biological Process: translation (GO:0006412);	K02946|6.1e-50|aaj:BOQ57_01435|K02946 small subunit ribosomal protein S10 | (RefSeq) 30S ribosomal protein S10	Translation, ribosomal structure and biogenesis
	AHA_2785	SV-DEL		Cell wall/membrane/envelope biogenesis	Cellular Component: cell outer membrane (GO:0009279);; Molecular Function: porin activity (GO:0015288);; Biological Process: ion transmembrane transport (GO:0034220);	K14062|1.4e-194|aha:AHA_2785|K14062 outer membrane protein N | (RefSeq) outer membrane protein	--

## Sheet: X2 DEGs
Treatment	Gene.Names	Gene id	baseMean	log2FoldChange	lfcSE	stat	pvalue	padj	R0_1	R0_2	R0_3	R5_1	R5_2	R5_3	Geneid	Chr	Start	End	Strand	Length	ENS_PRO_ID	EnsemblBacteria	KEGG	Reviewed	Entry.Name	Protein.names	Organism	Length.1	Active.site	Binding.site	Catalytic.activity	DNA.binding	Cofactor	EC.number	Activity.regulation	Function..CC.	Kinetics	Pathway	pH.dependence	Redox.potential	Rhea.ID	Site	Gene.Ontology..biological.process.	Gene.Ontology..cellular.component.	Gene.Ontology..GO.	Gene.Ontology..molecular.function.	Gene.Ontology.IDs	GeneID
R5	dnaA-1	AHA_0001	4342.66	-1.38197	0.237095	-5.82874	5.5848e-09	6.47198e-08	6030.09	6365.21	6433.72	2031.69	2317.5	2877.75	AHA_0001	CP000462.1	223	1590	+	1368	ABK36302	ABK36302;	aha:AHA_0001;	reviewed	DNAA_AERHH	Chromosomal replication initiator protein DnaA	Aeromonas hydrophila subsp. hydrophila (strain ATCC 7966 / DSM 30187 / BCRC 13018 / CCUG 14551 / JCM 1027 / KCTC 2358 / NCIMB 9240 / NCTC 8049)	456		BINDING 161..168; /ligand="ATP"; /ligand_id="ChEBI:CHEBI:30616"; /evidence="ECO:0000255|HAMAP-Rule:MF_00377"						FUNCTION: Plays an important role in the initiation and regulation of chromosomal replication. Binds to the origin of replication; it binds specifically double-stranded DNA at a 9 bp consensus (dnaA box): 5'-TTATC[CA]A[CA]A-3'. DnaA binds to ATP and to acidic phospholipids. {ECO:0000255|HAMAP-Rule:MF_00377}.	NA		NA	NA			DNA replication initiation [GO:0006270]; regulation of DNA replication [GO:0006275]	cytoplasm [GO:0005737]	cytoplasm [GO:0005737]; ATP binding [GO:0005524]; DNA replication origin binding [GO:0003688]; DNA replication initiation [GO:0006270]; regulation of DNA replication [GO:0006275]	ATP binding [GO:0005524]; DNA replication origin binding [GO:0003688]	GO:0003688; GO:0005524; GO:0005737; GO:0006270; GO:0006275	77272043;
R5	dnaN	AHA_0002	1306.16	-0.284236	0.246585	-1.15269	0.249039	0.353677	1429.65	1374.92	1497.44	992.111	1116.23	1426.6	AHA_0002	CP000462.1	1677	2777	+	1101	ABK37675	ABK37675;	aha:AHA_0002;	unreviewed	A0KEE7_AERHH	Beta sliding clamp	Aeromonas hydrophila subsp. hydrophila (strain ATCC 7966 / DSM 30187 / BCRC 13018 / CCUG 14551 / JCM 1027 / KCTC 2358 / NCIMB 9240 / NCTC 8049)	367								FUNCTION: Confers DNA tethering and processivity to DNA polymerases and other proteins. Acts as a clamp, forming a ring around DNA (a reaction catalyzed by the clamp-loading complex) which diffuses in an ATP-independent manner freely and bidirectionally along dsDNA. Initially characterized for its ability to contact the catalytic subunit of DNA polymerase III (Pol III), a complex, multichain enzy…	NA		NA	NA			DNA replication [GO:0006260]	cytoplasm [GO:0005737]; DNA polymerase III complex [GO:0009360]	cytoplasm [GO:0005737]; DNA polymerase III complex [GO:0009360]; 3'-5' exonuclease activity [GO:0008408]; DNA binding [GO:0003677]; DNA-directed DNA polymerase activity [GO:0003887]; DNA replication [GO:0006260]	3'-5' exonuclease activity [GO:0008408]; DNA binding [GO:0003677]; DNA-directed DNA polymerase activity [GO:0003887]	GO:0003677; GO:0003887; GO:0005737; GO:0006260; GO:0008408; GO:0009360	77272044;
R5	recF	AHA_0003	1070.81	0.0243299	0.411138	0.059177	0.952811	0.970762	1052.27	1095.36	1036.69	664.52	931.074	1644.98	AHA_0003	CP000462.1	2783	3883	+	1101	ABK37230	ABK37230;	aha:AHA_0003;	unreviewed	A0KEE8_AERHH	DNA replication and repair protein RecF	Aeromonas hydrophila subsp. hydrophila (strain ATCC 7966 / DSM 30187 / BCRC 13018 / CCUG 14551 / JCM 1027 / KCTC 2358 / NCIMB 9240 / NCTC 8049)	367		BINDING 30..37; /ligand="ATP"; /ligand_id="ChEBI:CHEBI:30616"; /evidence="ECO:0000256|HAMAP-Rule:MF_00365"						FUNCTION: The RecF protein is involved in DNA metabolism; it is required for DNA replication and normal SOS inducibility. RecF binds preferentially to single-stranded, linear DNA. It also seems to bind ATP. {ECO:0000256|HAMAP-Rule:MF_00365, ECO:0000256|RuleBase:RU000578}.	NA		NA	NA			DNA repair [GO:0006281]; DNA replication [GO:0006260]; SOS response [GO:0009432]	cytoplasm [GO:0005737]	cytoplasm [GO:0005737]; ATP binding [GO:0005524]; single-stranded DNA binding [GO:0003697]; DNA repair [GO:0006281]; DNA replication [GO:0006260]; SOS response [GO:0009432]	ATP binding [GO:0005524]; single-stranded DNA binding [GO:0003697]	GO:0003697; GO:0005524; GO:0005737; GO:0006260; GO:0006281; GO:0009432
R5	gyrB	AHA_0004	2035.17	0.660414	0.359734	1.83584	0.0663814	0.122228	1548.45	1550.01	1632.75	1593.6	2476.07	3410.14	AHA_0004	CP000462.1	3883	6291	+	2409	ABK37959	ABK37959;	aha:AHA_0004;	unreviewed	A0KEE9_AERHH	DNA gyrase subunit B (EC 5.6.2.2)	Aeromonas hydrophila subsp. hydrophila (strain ATCC 7966 / DSM 30187 / BCRC 13018 / CCUG 14551 / JCM 1027 / KCTC 2358 / NCIMB 9240 / NCTC 8049)	803		BINDING 424; /ligand="Mg(2+)"; /ligand_id="ChEBI:CHEBI:18420"; /ligand_label="1"; /ligand_note="catalytic"; /evidence="ECO:0000256|HAMAP-Rule:MF_01898"; BINDING 498; /ligand="Mg(2+)"; /ligand_id="ChEBI:CHEBI:18420"; /ligand_label="1"; /ligand_note="catalytic"; /evidence="ECO:0000256|HAMAP-Rule:MF_01898"; BINDING 498; /ligand="Mg(2+)"; /ligand_id="ChEBI:CHEBI:18420"; /ligand_label="2"; /evidence="…	CATALYTIC ACTIVITY: Reaction=ATP-dependent breakage, passage and rejoining of double-stranded DNA.; EC=5.6.2.2; Evidence={ECO:0000256|ARBA:ARBA00000185, ECO:0000256|HAMAP-Rule:MF_01898};		COFACTOR: Name=Mg(2+); Xref=ChEBI:CHEBI:18420; Evidence={ECO:0000256|HAMAP-Rule:MF_01898}; Name=Mn(2+); Xref=ChEBI:CHEBI:29035; Evidence={ECO:0000256|HAMAP-Rule:MF_01898}; Name=Ca(2+); Xref=ChEBI:CHEBI:29108; Evidence={ECO:0000256|HAMAP-Rule:MF_01898}; Note=Binds two Mg(2+) per subunit. The magnesium ions form salt bridges with both the protein and the DNA. Can also accept other divalent metal ca…	5.6.2.2		FUNCTION: A type II topoisomerase that negatively supercoils closed circular double-stranded (ds) DNA in an ATP-dependent manner to modulate DNA topology and maintain chromosomes in an underwound state. Negative supercoiling favors strand separation, and DNA replication, transcription, recombination and repair, all of which involve strand separation. Also able to catalyze the interconversion of o…	NA		NA	NA		SITE 449; /note="Interaction with DNA"; /evidence="ECO:0000256|HAMAP-Rule:MF_01898"; SITE 452; /note="Interaction with DNA"; /evidence="ECO:0000256|HAMAP-Rule:MF_01898"	DNA topological change [GO:0006265]; DNA-templated DNA replication [GO:0006261]	chromosome [GO:0005694]; cytoplasm [GO:0005737]	chromosome [GO:0005694]; cytoplasm [GO:0005737]; ATP binding [GO:0005524]; DNA binding [GO:0003677]; DNA topoisomerase type II (double strand cut, ATP-hydrolyzing) activity [GO:0003918]; metal ion binding [GO:0046872]; DNA topological change [GO:0006265]; DNA-templated DNA replication [GO:0006261]	ATP binding [GO:0005524]; DNA binding [GO:0003677]; DNA topoisomerase type II (double strand cut, ATP-hydrolyzing) activity [GO:0003918]; metal ion binding [GO:0046872]	GO:0003677; GO:0003918; GO:0005524; GO:0005694; GO:0005737; GO:0006261; GO:0006265; GO:0046872
R5	NA	AHA_0005	32.0387	0.0568843	0.51631	0.110175	0.912271	0.944644	29.9508	35.8155	29.0764	51.3563	29.2345	16.7987	AHA_0005	CP000462.1	6412	6786	-	375	ABK38384	ABK38384;	aha:AHA_0005;	unreviewed	A0KEF0_AERHH	Glyoxalase family protein superfamily	Aeromonas hydrophila subsp. hydrophila (strain ATCC 7966 / DSM 30187 / BCRC 13018 / CCUG 14551 / JCM 1027 / KCTC 2358 / NCIMB 9240 / NCTC 8049)	125									NA		NA	NA
R5	NA	AHA_0006	150.286	0.0442757	0.331146	0.133705	0.893636	0.930575	149.754	184.052	109.596	157.181	126.683	174.448	AHA_0006	CP000462.1	6856	7557	-	702	ABK38199	ABK38199;	aha:AHA_0006;	unreviewed	A0KEF1_AERHH	Transcriptional regulator	Aeromonas hydrophila subsp. hydrophila (strain ATCC 7966 / DSM 30187 / BCRC 13018 / CCUG 14551 / JCM 1027 / KCTC 2358 / NCIMB 9240 / NCTC 8049)	234									NA		NA	NA
R5	NA	AHA_0007	387.982	2.47468	0.630644	3.92406	8.70703e-05	0.000424468	127.79	115.405	111.832	1242.67	222.359	507.838	AHA_0007	CP000462.1	7792	8202	+	411	ABK37772	ABK37772;	aha:AHA_0007;	unreviewed	A0KEA5_AERHH	16 kDa heat shock protein A	Aeromonas hydrophila subsp. hydrophila (strain ATCC 7966 / DSM 30187 / BCRC 13018 / CCUG 14551 / JCM 1027 / KCTC 2358 / NCIMB 9240 / NCTC 8049)	137									NA		NA	NA								77272049;
R5	NA	AHA_0008	280.504	2.82535	0.726799	3.88739	0.000101329	0.000486956	73.8785	71.631	62.6261	990.554	116.052	368.28	AHA_0008	CP000462.1	8298	8732	+	435	ABK38558	ABK38558;	aha:AHA_0008;	unreviewed	A0KEA7_AERHH	16 kDa heat shock protein A	Aeromonas hydrophila subsp. hydrophila (strain ATCC 7966 / DSM 30187 / BCRC 13018 / CCUG 14551 / JCM 1027 / KCTC 2358 / NCIMB 9240 / NCTC 8049)	145									NA		NA	NA
R5	NA	AHA_0009	772.171	-0.70939	0.223713	-3.17098	0.00151926	0.00525331	887.541	1037.65	949.457	515.119	661.762	581.494	AHA_0009	CP000462.1	8812	10059	-	1248	ABK38117	ABK38117;	aha:AHA_0009;	unreviewed	A0KEA8_AERHH	Valine--pyruvate aminotransferase (EC 2.6.1.66)	Aeromonas hydrophila subsp. hydrophila (strain ATCC 7966 / DSM 30187 / BCRC 13018 / CCUG 14551 / JCM 1027 / KCTC 2358 / NCIMB 9240 / NCTC 8049)	416						2.6.1.66			NA		NA	NA			biosynthetic process [GO:0009058]		pyridoxal phosphate binding [GO:0030170]; valine-pyruvate transaminase activity [GO:0009042]; biosynthetic process [GO:0009058]	pyridoxal phosphate binding [GO:0030170]; valine-pyruvate transaminase activity [GO:0009042]	GO:0009042; GO:0009058; GO:0030170
R5	NA	AHA_0011	202.372	3.79113	0.782519	4.84478	1.26751e-06	9.14771e-06	23.9606	29.8462	27.9581	56.0251	532.422	544.02	AHA_0011	CP000462.1	10343	10573	+	231	ABK36819	ABK36819;	aha:AHA_0011;	unreviewed	A0KEA9_AERHH	Uncharacterized protein	Aeromonas hydrophila subsp. hydrophila (strain ATCC 7966 / DSM 30187 / BCRC 13018 / CCUG 14551 / JCM 1027 / KCTC 2358 / NCIMB 9240 / NCTC 8049)	77									NA		NA	NA
R5	NA	AHA_0010	882.154	4.58518	0.801011	5.72425	1.03894e-08	1.13278e-07	64.8933	97.4977	49.2062	249	2965.08	1867.24	AHA_0010	CP000462.1	10509	11330	-	822	ABK38946	ABK38946;	aha:AHA_0010;	unreviewed	A0KEB0_AERHH	Transcriptional regulator, AraC/XylS family	Aeromonas hydrophila subsp. hydrophila (strain ATCC 7966 / DSM 30187 / BCRC 13018 / CCUG 14551 / JCM 1027 / KCTC 2358 / NCIMB 9240 / NCTC 8049)	274				DNA_BIND 174..195; /note="H-T-H motif"; /evidence="ECO:0000256|PROSITE-ProRule:PRU00593"; DNA_BIND 221..244; /note="H-T-H motif"; /evidence="ECO:0000256|PROSITE-ProRule:PRU00593"					NA		NA	NA					DNA-binding transcription factor activity [GO:0003700]; sequence-specific DNA binding [GO:0043565]	DNA-binding transcription factor activity [GO:0003700]; sequence-specific DNA binding [GO:0043565]	GO:0003700; GO:0043565
R5	NA	AHA_0012	560.571	4.84625	0.710425	6.82162	9.00203e-12	1.47227e-10	26.9557	35.8155	50.3246	266.119	1940.11	1044.11	AHA_0012	CP000462.1	11423	12547	+	1125	ABK36141	ABK36141;	aha:AHA_0012;	unreviewed	A0KEA6_AERHH	Multidrug resistance protein D	Aeromonas hydrophila subsp. hydrophila (strain ATCC 7966 / DSM 30187 / BCRC 13018 / CCUG 14551 / JCM 1027 / KCTC 2358 / NCIMB 9240 / NCTC 8049)	375									NA		NA	NA				membrane [GO:0016020]	membrane [GO:0016020]; transmembrane transporter activity [GO:0022857]	transmembrane transporter activity [GO:0022857]	GO:0016020; GO:0022857
R5	NA	AHA_0013	376.679	2.3506	0.639879	3.6735	0.000239249	0.00103233	134.778	119.385	116.306	201.535	1187.98	500.085	AHA_0013	CP000462.1	12558	13238	-	681	ABK37687	ABK37687;	aha:AHA_0013;	unreviewed	A0KED1_AERHH	KDP operon transcriptional regulatory protein KdpE	Aeromonas hydrophila subsp. hydrophila (strain ATCC 7966 / DSM 30187 / BCRC 13018 / CCUG 14551 / JCM 1027 / KCTC 2358 / NCIMB 9240 / NCTC 8049)	227				DNA_BIND 125..226; /note="OmpR/PhoB-type"; /evidence="ECO:0000256|PROSITE-ProRule:PRU01091"					NA		NA	NA			phosphorelay signal transduction system [GO:0000160]; regulation of DNA-templated transcription [GO:0006355]		DNA binding [GO:0003677]; phosphorelay signal transduction system [GO:0000160]; regulation of DNA-templated transcription [GO:0006355]	DNA binding [GO:0003677]	GO:0000160; GO:0003677; GO:0006355
R5	NA	AHA_0014	890.373	3.19291	0.585342	5.45478	4.90328e-08	4.66289e-07	207.659	142.267	176.695	634.951	2872.95	1307.72	AHA_0014	CP000462.1	13272	15857	-	2586	ABK36570	ABK36570;	aha:AHA_0014;	unreviewed	A0KED2_AERHH	histidine kinase (EC 2.7.13.3)	Aeromonas hydrophila subsp. hydrophila (strain ATCC 7966 / DSM 30187 / BCRC 13018 / CCUG 14551 / JCM 1027 / KCTC 2358 / NCIMB 9240 / NCTC 8049)	862			CATALYTIC ACTIVITY: Reaction=ATP + protein L-histidine = ADP + protein N-phospho-L-histidine.; EC=2.7.13.3; Evidence={ECO:0000256|ARBA:ARBA00000085};			2.7.13.3			NA		NA	NA				membrane [GO:0016020]	membrane [GO:0016020]; ATP binding [GO:0005524]; phosphorelay sensor kinase activity [GO:0000155]	ATP binding [GO:0005524]; phosphorelay sensor kinase activity [GO:0000155]	GO:0000155; GO:0005524; GO:0016020
R5	kdpC	AHA_0015	55.4846	1.85078	0.571154	3.24041	0.00119357	0.00428039	19.9672	29.8462	22.3665	38.1282	137.313	85.2858	AHA_0015	CP000462.1	15964	16488	-	525	ABK37221	ABK37221;	aha:AHA_0015;	unreviewed	A0KED3_AERHH	Potassium-transporting ATPase KdpC subunit (ATP phosphohydrolase [potassium-transporting] C chain) (Potassium-binding and translocating subunit C) (Potassium-translocating ATPase C chain)	Aeromonas hydrophila subsp. hydrophila (strain ATCC 7966 / DSM 30187 / BCRC 13018 / CCUG 14551 / JCM 1027 / KCTC 2358 / NCIMB 9240 / NCTC 8049)	175								FUNCTION: Part of the high-affinity ATP-driven potassium transport (or Kdp) system, which catalyzes the hydrolysis of ATP coupled with the electrogenic transport of potassium into the cytoplasm. This subunit acts as a catalytic chaperone that increases the ATP-binding affinity of the ATP-hydrolyzing subunit KdpB by the formation of a transient KdpB/KdpC/ATP ternary complex. {ECO:0000256|HAMAP-Rul…	NA		NA	NA				plasma membrane [GO:0005886]	plasma membrane [GO:0005886]; ATP binding [GO:0005524]; hydrolase activity [GO:0016787]; P-type potassium transmembrane transporter activity [GO:0008556]	ATP binding [GO:0005524]; hydrolase activity [GO:0016787]; P-type potassium transmembrane transporter activity [GO:0008556]	GO:0005524; GO:0005886; GO:0008556; GO:0016787
R5	kdpB	AHA_0016	132.846	1.7315	0.581548	2.9774	0.002907	0.00930607	73.8785	34.8206	76.046	166.519	343.726	102.085	AHA_0016	CP000462.1	16552	18606	-	2055	ABK36770	ABK36770;	aha:AHA_0016;	unreviewed	A0KED4_AERHH	Potassium-transporting ATPase ATP-binding subunit (EC 7.2.2.6) (ATP phosphohydrolase [potassium-transporting] B chain) (Potassium-binding and translocating subunit B) (Potassium-translocating ATPase B chain)	Aeromonas hydrophila subsp. hydrophila (strain ATCC 7966 / DSM 30187 / BCRC 13018 / CCUG 14551 / JCM 1027 / KCTC 2358 / NCIMB 9240 / NCTC 8049)	685	ACT_SITE 314; /note="4-aspartylphosphate intermediate"; /evidence="ECO:0000256|HAMAP-Rule:MF_00285"	BINDING 351; /ligand="ATP"; /ligand_id="ChEBI:CHEBI:30616"; /evidence="ECO:0000256|HAMAP-Rule:MF_00285"; BINDING 355; /ligand="ATP"; /ligand_id="ChEBI:CHEBI:30616"; /evidence="ECO:0000256|HAMAP-Rule:MF_00285"; BINDING 381..388; /ligand="ATP"; /ligand_id="ChEBI:CHEBI:30616"; /evidence="ECO:0000256|HAMAP-Rule:MF_00285"; BINDING 399; /ligand="ATP"; /ligand_id="ChEBI:CHEBI:30616"; /evidence="ECO:0000…	CATALYTIC ACTIVITY: Reaction=ATP + H2O + K(+)(out) = ADP + H(+) + K(+)(in) + phosphate; Xref=Rhea:RHEA:16777, ChEBI:CHEBI:15377, ChEBI:CHEBI:15378, ChEBI:CHEBI:29103, ChEBI:CHEBI:30616, ChEBI:CHEBI:43474, ChEBI:CHEBI:456216; EC=7.2.2.6; Evidence={ECO:0000256|HAMAP-Rule:MF_00285};			7.2.2.6		FUNCTION: Part of the high-affinity ATP-driven potassium transport (or Kdp) system, which catalyzes the hydrolysis of ATP coupled with the electrogenic transport of potassium into the cytoplasm. This subunit is responsible for energy coupling to the transport system and for the release of the potassium ions to the cytoplasm. {ECO:0000256|HAMAP-Rule:MF_00285}.	NA		NA	NA	RHEA:16777			plasma membrane [GO:0005886]	plasma membrane [GO:0005886]; ATP binding [GO:0005524]; ATP hydrolysis activity [GO:0016887]; magnesium ion binding [GO:0000287]; P-type potassium transmembrane transporter activity [GO:0008556]	ATP binding [GO:0005524]; ATP hydrolysis activity [GO:0016887]; magnesium ion binding [GO:0000287]; P-type potassium transmembrane transporter activity [GO:0008556]	GO:0000287; GO:0005524; GO:0005886; GO:0008556; GO:0016887
R5	kdpA	AHA_0017	80.1572	1.68766	0.546195	3.08985	0.00200259	0.00672392	36.9393	25.8667	51.4429	94.9314	201.984	69.7793	AHA_0017	CP000462.1	18665	20344	-	1680	ABK38073	ABK38073;	aha:AHA_0017;	unreviewed	A0KED5_AERHH	Potassium-transporting ATPase potassium-binding subunit (ATP phosphohydrolase [potassium-transporting] A chain) (Potassium-binding and translocating subunit A) (Potassium-translocating ATPase A chain)	Aeromonas hydrophila subsp. hydrophila (strain ATCC 7966 / DSM 30187 / BCRC 13018 / CCUG 14551 / JCM 1027 / KCTC 2358 / NCIMB 9240 / NCTC 8049)	560								FUNCTION: Part of the high-affinity ATP-driven potassium transport (or Kdp) system, which catalyzes the hydrolysis of ATP coupled with the electrogenic transport of potassium into the cytoplasm. This subunit binds the periplasmic potassium ions and delivers the ions to the membrane domain of KdpB through an intramembrane tunnel. {ECO:0000256|HAMAP-Rule:MF_00275}.	NA		NA	NA				plasma membrane [GO:0005886]	plasma membrane [GO:0005886]; hydrolase activity [GO:0016787]; P-type potassium transmembrane transporter activity [GO:0008556]; potassium ion binding [GO:0030955]	hydrolase activity [GO:0016787]; P-type potassium transmembrane transporter activity [GO:0008556]; potassium ion binding [GO:0030955]	GO:0005886; GO:0008556; GO:0016787; GO:0030955
R5	NA	AHA_0018	2.6656	4.82504	2.21503	2.17832	0.0293825	0.0640384	0	0	0	12.45	3.54357	0	AHA_0018	CP000462.1	20358	20432	-	75	ABK37445	ABK37445;	aha:AHA_0018;	unreviewed	A0KR15_AERHH	Putative K+-transporting ATPase, F subunit KdpF	Aeromonas hydrophila subsp. hydrophila (strain ATCC 7966 / DSM 30187 / BCRC 13018 / CCUG 14551 / JCM 1027 / KCTC 2358 / NCIMB 9240 / NCTC 8049)	25									NA		NA	NA
R5	gor	AHA_0019	1524.8	-0.741891	0.543028	-1.36621	0.171873	0.263162	1992.72	1886.28	1845.23	481.66	956.764	1986.13	AHA_0019	CP000462.1	20674	22020	-	1347	ABK37668	ABK37668;	aha:AHA_0019;	unreviewed	A0KR16_AERHH	Glutathione-disulfide reductase (EC 1.8.1.7)	Aeromonas hydrophila subsp. hydrophila (strain ATCC 7966 / DSM 30187 / BCRC 13018 / CCUG 14551 / JCM 1027 / KCTC 2358 / NCIMB 9240 / NCTC 8049)	449	ACT_SITE 438; /note="Proton acceptor"; /evidence="ECO:0000256|PIRSR:PIRSR000350-2"	BINDING 51; /ligand="FAD"; /ligand_id="ChEBI:CHEBI:57692"; /evidence="ECO:0000256|PIRSR:PIRSR000350-3"; BINDING 173..180; /ligand="NAD(+)"; /ligand_id="ChEBI:CHEBI:57540"; /evidence="ECO:0000256|PIRSR:PIRSR000350-3"; BINDING 261; /ligand="NAD(+)"; /ligand_id="ChEBI:CHEBI:57540"; /evidence="ECO:0000256|PIRSR:PIRSR000350-3"; BINDING 302; /ligand="FAD"; /ligand_id="ChEBI:CHEBI:57692"; /evidence="ECO…			COFACTOR: Name=FAD; Xref=ChEBI:CHEBI:57692; Evidence={ECO:0000256|PIRSR:PIRSR000350-3}; Note=Binds 1 FAD per subunit. {ECO:0000256|PIRSR:PIRSR000350-3};	1.8.1.7			NA		NA	NA			cell redox homeostasis [GO:0045454]; glutathione metabolic process [GO:0006749]		flavin adenine dinucleotide binding [GO:0050660]; glutathione-disulfide reductase (NADPH) activity [GO:0004362]; NADP binding [GO:0050661]; cell redox homeostasis [GO:0045454]; glutathione metabolic process [GO:0006749]	flavin adenine dinucleotide binding [GO:0050660]; glutathione-disulfide reductase (NADPH) activity [GO:0004362]; NADP binding [GO:0050661]	GO:0004362; GO:0006749; GO:0045454; GO:0050660; GO:0050661
R5	NA	AHA_0020	622.927	-0.930463	0.241197	-3.85769	0.000114464	0.000534255	742.779	909.316	798.483	361.05	463.322	462.611	AHA_0020	CP000462.1	22100	24094	-	1995	ABK38225	ABK38225;	aha:AHA_0020;	unreviewed	A0KR18_AERHH	histidine kinase (EC 2.7.13.3)	Aeromonas hydrophila subsp. hydrophila (strain ATCC 7966 / DSM 30187 / BCRC 13018 / CCUG 14551 / JCM 1027 / KCTC 2358 / NCIMB 9240 / NCTC 8049)	665			CATALYTIC ACTIVITY: Reaction=ATP + protein L-histidine = ADP + protein N-phospho-L-histidine.; EC=2.7.13.3; Evidence={ECO:0000256|ARBA:ARBA00000085};			2.7.13.3			NA		NA	NA			signal transduction [GO:0007165]	membrane [GO:0016020]	membrane [GO:0016020]; protein histidine kinase activity [GO:0004673]; signal transduction [GO:0007165]	protein histidine kinase activity [GO:0004673]	GO:0004673; GO:0007165; GO:0016020
R5	NA	AHA_0021	2754.73	1.4036	0.48834	2.87423	0.0040501	0.0123513	1499.53	1500.27	1534.34	6908.98	2608.07	2477.17	AHA_0021	CP000462.1	24190	27267	-	3078	ABK38722	ABK38722;	aha:AHA_0021;	unreviewed	A0KR19_AERHH	Acriflavin resistance plasma membrane protein	Aeromonas hydrophila subsp. hydrophila (strain ATCC 7966 / DSM 30187 / BCRC 13018 / CCUG 14551 / JCM 1027 / KCTC 2358 / NCIMB 9240 / NCTC 8049)	1026									NA		NA	NA				membrane [GO:0016020]	membrane [GO:0016020]; transmembrane transporter activity [GO:0022857]	transmembrane transporter activity [GO:0022857]	GO:0016020; GO:0022857
R5	NA	AHA_0022	1243.18	0.747597	0.528732	1.41394	0.157378	0.245227	1002.35	966.023	816.376	2780.24	1082.56	811.508	AHA_0022	CP000462.1	27286	28389	-	1104	ABK36358	ABK36358;	aha:AHA_0022;	unreviewed	A0KR20_AERHH	RND transporter, hydrophobe/amphiphile efflux-1 (HAE1) family, MFP subunit	Aeromonas hydrophila subsp. hydrophila (strain ATCC 7966 / DSM 30187 / BCRC 13018 / CCUG 14551 / JCM 1027 / KCTC 2358 / NCIMB 9240 / NCTC 8049)	368									NA		NA	NA			response to chemical [GO:0042221]	membrane [GO:0016020]	membrane [GO:0016020]; transmembrane transporter activity [GO:0022857]; response to chemical [GO:0042221]	transmembrane transporter activity [GO:0022857]	GO:0016020; GO:0022857; GO:0042221	77272063;
R5	NA	AHA_0023	1953.13	-0.721377	0.367235	-1.96435	0.0494896	0.0966441	2626.68	2436.45	2232.17	2151.52	1086.99	1184.96	AHA_0023	CP000462.1	28425	29045	-	621	ABK39904	ABK39904;	aha:AHA_0023;	unreviewed	A0KR17_AERHH	Transcriptional regulator, TetR family	Aeromonas hydrophila subsp. hydrophila (strain ATCC 7966 / DSM 30187 / BCRC 13018 / CCUG 14551 / JCM 1027 / KCTC 2358 / NCIMB 9240 / NCTC 8049)	207				DNA_BIND 44..63; /note="H-T-H motif"; /evidence="ECO:0000256|PROSITE-ProRule:PRU00335"					NA		NA	NA					DNA binding [GO:0003677]	DNA binding [GO:0003677]	GO:0003677
R5	NA	AHA_0028	1973.96	0.490414	0.347897	1.40965	0.158643	0.246724	1631.32	1681.34	1611.5	1476.88	2420.26	3022.48	AHA_0028	CP000462.1	29998	30396	+	399	ABK35934	ABK35934;	aha:AHA_0028;	unreviewed	A0KED0_AERHH	Ricin-type beta-trefoil lectin domain, putative	Aeromonas hydrophila subsp. hydrophila (strain ATCC 7966 / DSM 30187 / BCRC 13018 / CCUG 14551 / JCM 1027 / KCTC 2358 / NCIMB 9240 / NCTC 8049)	133									NA		NA	NA					carbohydrate binding [GO:0030246]	carbohydrate binding [GO:0030246]	GO:0030246
R5	pyk-1	AHA_0029	1018.97	2.21803	0.423524	5.23709	1.63125e-07	1.38129e-06	404.335	344.227	333.26	2600.5	1358.96	1072.53	AHA_0029	CP000462.1	30407	31483	-	1077	ABK36375	ABK36375;	aha:AHA_0029;	unreviewed	A0KR09_AERHH	Pyruvate kinase (EC 2.7.1.40)	Aeromonas hydrophila subsp. hydrophila (strain ATCC 7966 / DSM 30187 / BCRC 13018 / CCUG 14551 / JCM 1027 / KCTC 2358 / NCIMB 9240 / NCTC 8049)	359			CATALYTIC ACTIVITY: Reaction=ATP + pyruvate = ADP + H(+) + phosphoenolpyruvate; Xref=Rhea:RHEA:18157, ChEBI:CHEBI:15361, ChEBI:CHEBI:15378, ChEBI:CHEBI:30616, ChEBI:CHEBI:58702, ChEBI:CHEBI:456216; EC=2.7.1.40; Evidence={ECO:0000256|RuleBase:RU000504};			2.7.1.40			NA	PATHWAY: Carbohydrate degradation; glycolysis; pyruvate from D-glyceraldehyde 3-phosphate: step 5/5. {ECO:0000256|ARBA:ARBA00004997, ECO:0000256|RuleBase:RU000504}.	NA	NA	RHEA:18157		phosphorylation [GO:0016310]		ATP binding [GO:0005524]; kinase activity [GO:0016301]; magnesium ion binding [GO:0000287]; potassium ion binding [GO:0030955]; pyruvate kinase activity [GO:0004743]; phosphorylation [GO:0016310]	ATP binding [GO:0005524]; kinase activity [GO:0016301]; magnesium ion binding [GO:0000287]; potassium ion binding [GO:0030955]; pyruvate kinase activity [GO:0004743]	GO:0000287; GO:0004743; GO:0005524; GO:0016301; GO:0016310; GO:0030955
R5	NA	AHA_0030	577.019	5.07436	0.832574	6.09479	1.09584e-09	1.42459e-08	28.9524	22.8821	48.0879	2585.71	479.268	297.208	AHA_0030	CP000462.1	31554	32888	-	1335	ABK36462	ABK36462;	aha:AHA_0030;	unreviewed	A0KR11_AERHH	Sugar phosphate permease	Aeromonas hydrophila subsp. hydrophila (strain ATCC 7966 / DSM 30187 / BCRC 13018 / CCUG 14551 / JCM 1027 / KCTC 2358 / NCIMB 9240 / NCTC 8049)	445									NA		NA	NA				membrane [GO:0016020]	membrane [GO:0016020]; transmembrane transporter activity [GO:0022857]	transmembrane transporter activity [GO:0022857]	GO:0016020; GO:0022857
R5	NA	AHA_0031	325.348	4.16911	0.88254	4.72399	2.31256e-06	1.60888e-05	32.9458	40.7899	29.0764	1457.43	292.345	99.5002	AHA_0031	CP000462.1	33247	34458	+	1212	ABK38931	ABK38931;	aha:AHA_0031;	unreviewed	A0KR12_AERHH	ABC-type Fe3+ transport system, periplasmic component	Aeromonas hydrophila subsp. hydrophila (strain ATCC 7966 / DSM 30187 / BCRC 13018 / CCUG 14551 / JCM 1027 / KCTC 2358 / NCIMB 9240 / NCTC 8049)	404									NA		NA	NA
R5	NA	AHA_0032	517.01	3.18794	0.724805	4.39833	1.09085e-05	6.63339e-05	116.808	81.5797	108.477	1971.77	557.227	266.195	AHA_0032	CP000462.1	34458	36887	+	2430	ABK36282	ABK36282;	aha:AHA_0032;	unreviewed	A0KR13_AERHH	histidine kinase (EC 2.7.13.3)	Aeromonas hydrophila subsp. hydrophila (strain ATCC 7966 / DSM 30187 / BCRC 13018 / CCUG 14551 / JCM 1027 / KCTC 2358 / NCIMB 9240 / NCTC 8049)	810			CATALYTIC ACTIVITY: Reaction=ATP + protein L-histidine = ADP + protein N-phospho-L-histidine.; EC=2.7.13.3; Evidence={ECO:0000256|ARBA:ARBA00000085};			2.7.13.3			NA		NA	NA				membrane [GO:0016020]	membrane [GO:0016020]; phosphorelay sensor kinase activity [GO:0000155]	phosphorelay sensor kinase activity [GO:0000155]	GO:0000155; GO:0016020
R5	NA	AHA_0033	234.167	3.38378	0.813192	4.16111	3.16704e-05	0.000174059	20.9655	42.7796	59.2712	909.629	272.855	99.5002	AHA_0033	CP000462.1	36874	38148	+	1275	ABK36763	ABK36763;	aha:AHA_0033;	unreviewed	A0KR14_AERHH	C4-dicarboxylate transport transcriptional regulatory protein DctD	Aeromonas hydrophila subsp. hydrophila (strain ATCC 7966 / DSM 30187 / BCRC 13018 / CCUG 14551 / JCM 1027 / KCTC 2358 / NCIMB 9240 / NCTC 8049)	425									NA		NA	NA			phosphorelay signal transduction system [GO:0000160]; regulation of DNA-templated transcription [GO:0006355]		ATP binding [GO:0005524]; sequence-specific DNA binding [GO:0043565]; phosphorelay signal transduction system [GO:0000160]; regulation of DNA-templated transcription [GO:0006355]	ATP binding [GO:0005524]; sequence-specific DNA binding [GO:0043565]	GO:0000160; GO:0005524; GO:0006355; GO:0043565
R5	NA	AHA_0034	114.627	0.0162248	0.475991	0.0340864	0.972808	0.982356	148.755	118.39	74.9277	168.853	70.8714	105.961	AHA_0034	CP000462.1	38203	38514	+	312	ABK37253	ABK37253;	aha:AHA_0034;	unreviewed	A0KR10_AERHH	Uncharacterized protein	Aeromonas hydrophila subsp. hydrophila (strain ATCC 7966 / DSM 30187 / BCRC 13018 / CCUG 14551 / JCM 1027 / KCTC 2358 / NCIMB 9240 / NCTC 8049)	104									NA		NA	NA				membrane [GO:0016020]	membrane [GO:0016020]		GO:0016020
R5	NA	AHA_0035	2271.34	-1.39478	0.367875	-3.79147	0.000149761	0.000673425	3432.36	3416.4	3022.83	927.526	993.972	1834.94	AHA_0035	CP000462.1	38568	39377	-	810	ABK37704	ABK37704;	aha:AHA_0035;	unreviewed	A0KR21_AERHH	Hydrolase, Cof family	Aeromonas hydrophila subsp. hydrophila (strain ATCC 7966 / DSM 30187 / BCRC 13018 / CCUG 14551 / JCM 1027 / KCTC 2358 / NCIMB 9240 / NCTC 8049)	270									NA		NA	NA					magnesium ion binding [GO:0000287]; phosphatase activity [GO:0016791]	magnesium ion binding [GO:0000287]; phosphatase activity [GO:0016791]	GO:0000287; GO:0016791
R5	NA	AHA_0036	312.342	1.6088	0.606094	2.65438	0.00794549	0.0217602	141.767	187.036	134.199	880.839	342.841	187.37	AHA_0036	CP000462.1	39474	40511	-	1038	ABK38149	ABK38149;	aha:AHA_0036;	unreviewed	A0KR22_AERHH	Lysophospholipase L2 (EC 3.1.1.5)	Aeromonas hydrophila subsp. hydrophila (strain ATCC 7966 / DSM 30187 / BCRC 13018 / CCUG 14551 / JCM 1027 / KCTC 2358 / NCIMB 9240 / NCTC 8049)	346						3.1.1.5			NA		NA	NA					lysophospholipase activity [GO:0004622]; phosphatidyl phospholipase B activity [GO:0102545]	lysophospholipase activity [GO:0004622]; phosphatidyl phospholipase B activity [GO:0102545]	GO:0004622; GO:0102545
R5	NA	AHA_0037	238.287	1.27289	0.595085	2.139	0.0324357	0.0691689	160.736	137.293	120.779	639.62	218.816	152.481	AHA_0037	CP000462.1	40511	41173	-	663	ABK38526	ABK38526;	aha:AHA_0037;	unreviewed	A0KR24_AERHH	Chloramphenicol acetyltransferase (EC 2.3.1.28)	Aeromonas hydrophila subsp. hydrophila (strain ATCC 7966 / DSM 30187 / BCRC 13018 / CCUG 14551 / JCM 1027 / KCTC 2358 / NCIMB 9240 / NCTC 8049)	221						2.3.1.28			NA		NA	NA					chloramphenicol O-acetyltransferase activity [GO:0008811]	chloramphenicol O-acetyltransferase activity [GO:0008811]	GO:0008811
R5	NA	AHA_0038	255.073	1.52117	0.742567	2.04853	0.0405082	0.0822599	122.798	162.165	110.714	808.473	226.789	99.5002	AHA_0038	CP000462.1	41176	41934	-	759	ABK39812	ABK39812;	aha:AHA_0038;	unreviewed	A0KR25_AERHH	tRNA (guanosine(18)-2'-O)-methyltransferase (EC 2.1.1.34) (tRNA [Gm18] methyltransferase)	Aeromonas hydrophila subsp. hydrophila (strain ATCC 7966 / DSM 30187 / BCRC 13018 / CCUG 14551 / JCM 1027 / KCTC 2358 / NCIMB 9240 / NCTC 8049)	253		BINDING 106; /ligand="S-adenosyl-L-methionine"; /ligand_id="ChEBI:CHEBI:59789"; /evidence="ECO:0000256|HAMAP-Rule:MF_02060"; BINDING 149; /ligand="S-adenosyl-L-methionine"; /ligand_id="ChEBI:CHEBI:59789"; /evidence="ECO:0000256|HAMAP-Rule:MF_02060"; BINDING 158; /ligand="S-adenosyl-L-methionine"; /ligand_id="ChEBI:CHEBI:59789"; /evidence="ECO:0000256|HAMAP-Rule:MF_02060"	CATALYTIC ACTIVITY: Reaction=guanosine(18) in tRNA + S-adenosyl-L-methionine = 2'-O-methylguanosine(18) in tRNA + H(+) + S-adenosyl-L-homocysteine; Xref=Rhea:RHEA:20077, Rhea:RHEA-COMP:10190, Rhea:RHEA-COMP:10192, ChEBI:CHEBI:15378, ChEBI:CHEBI:57856, ChEBI:CHEBI:59789, ChEBI:CHEBI:74269, ChEBI:CHEBI:74445; EC=2.1.1.34; Evidence={ECO:0000256|HAMAP-Rule:MF_02060};			2.1.1.34		FUNCTION: Catalyzes the 2'-O methylation of guanosine at position 18 in tRNA. {ECO:0000256|HAMAP-Rule:MF_02060}.	NA		NA	NA	RHEA:20077		tRNA guanine ribose methylation [GO:0002938]		tRNA (guanosine-2'-O-)-methyltransferase activity [GO:0009020]; tRNA (uracil-2'-O-)-methyltransferase activity [GO:0052665]; tRNA binding [GO:0000049]; tRNA guanine ribose methylation [GO:0002938]	tRNA (guanosine-2'-O-)-methyltransferase activity [GO:0009020]; tRNA (uracil-2'-O-)-methyltransferase activity [GO:0052665]; tRNA binding [GO:0000049]	GO:0000049; GO:0002938; GO:0009020; GO:0052665
R5	NA	AHA_0039	2835.33	-0.521671	0.298477	-1.74778	0.0805024	0.142834	3080.93	3439.28	3508.18	3065.82	2054.39	1863.37	AHA_0039	CP000462.1	42132	44246	-	2115	ABK39363	ABK39363;	aha:AHA_0039;	unreviewed	A0KR26_AERHH	guanosine-3',5'-bis(diphosphate) 3'-diphosphatase (EC 3.1.7.2)	Aeromonas hydrophila subsp. hydrophila (strain ATCC 7966 / DSM 30187 / BCRC 13018 / CCUG 14551 / JCM 1027 / KCTC 2358 / NCIMB 9240 / NCTC 8049)	705			CATALYTIC ACTIVITY: Reaction=guanosine 3',5'-bis(diphosphate) + H2O = diphosphate + GDP + H(+); Xref=Rhea:RHEA:14253, ChEBI:CHEBI:15377, ChEBI:CHEBI:15378, ChEBI:CHEBI:33019, ChEBI:CHEBI:58189, ChEBI:CHEBI:77828; EC=3.1.7.2; Evidence={ECO:0000256|ARBA:ARBA00024273};			3.1.7.2		FUNCTION: In eubacteria ppGpp (guanosine 3'-diphosphate 5'-diphosphate) is a mediator of the stringent response that coordinates a variety of cellular activities in response to changes in nutritional abundance. {ECO:0000256|RuleBase:RU003847}.	NA	PATHWAY: Purine metabolism; ppGpp biosynthesis; ppGpp from GDP: step 1/1. {ECO:0000256|ARBA:ARBA00024329}.	NA	NA	RHEA:14253		guanosine tetraphosphate biosynthetic process [GO:0015970]		guanosine-3',5'-bis(diphosphate) 3'-diphosphatase activity [GO:0008893]; guanosine tetraphosphate biosynthetic process [GO:0015970]	guanosine-3',5'-bis(diphosphate) 3'-diphosphatase activity [GO:0008893]	GO:0008893; GO:0015970	77272073;
R5	rpoZ	AHA_0040	2040.98	-0.331809	0.32048	-1.03535	0.300506	0.410111	2561.79	2270.3	1990.62	1525.9	1467.92	2429.35	AHA_0040	CP000462.1	44387	44659	-	273	ABK37121	ABK37121;	aha:AHA_0040;	reviewed	RPOZ_AERHH	DNA-directed RNA polymerase subunit omega (RNAP omega subunit) (EC 2.7.7.6) (RNA polymerase omega subunit) (Transcriptase subunit omega)	Aeromonas hydrophila subsp. hydrophila (strain ATCC 7966 / DSM 30187 / BCRC 13018 / CCUG 14551 / JCM 1027 / KCTC 2358 / NCIMB 9240 / NCTC 8049)	91			CATALYTIC ACTIVITY: Reaction=a ribonucleoside 5'-triphosphate + RNA(n) = diphosphate + RNA(n+1); Xref=Rhea:RHEA:21248, Rhea:RHEA-COMP:14527, Rhea:RHEA-COMP:17342, ChEBI:CHEBI:33019, ChEBI:CHEBI:61557, ChEBI:CHEBI:140395; EC=2.7.7.6; Evidence={ECO:0000255|HAMAP-Rule:MF_00366};			2.7.7.6		FUNCTION: Promotes RNA polymerase assembly. Latches the N- and C-terminal regions of the beta' subunit thereby facilitating its interaction with the beta and alpha subunits. {ECO:0000255|HAMAP-Rule:MF_00366}.	NA		NA	NA	RHEA:21248		DNA-templated transcription [GO:0006351]	DNA-directed RNA polymerase complex [GO:0000428]	DNA-directed RNA polymerase complex [GO:0000428]; DNA binding [GO:0003677]; DNA-directed 5'-3' RNA polymerase activity [GO:0003899]; DNA-templated transcription [GO:0006351]	DNA binding [GO:0003677]; DNA-directed 5'-3' RNA polymerase activity [GO:0003899]	GO:0000428; GO:0003677; GO:0003899; GO:0006351	79877566;
R5	NA	AHA_0041	592.016	-0.231224	0.433508	-0.53338	0.59377	0.691255	650.93	678.505	589.357	871.501	384.478	377.325	AHA_0041	CP000462.1	44742	45593	-	852	ABK36516	ABK36516;	aha:AHA_0041;	unreviewed	A0KEC4_AERHH	Guanylate kinase (EC 2.7.4.8) (GMP kinase)	Aeromonas hydrophila subsp. hydrophila (strain ATCC 7966 / DSM 30187 / BCRC 13018 / CCUG 14551 / JCM 1027 / KCTC 2358 / NCIMB 9240 / NCTC 8049)	284		BINDING 88..95; /ligand="ATP"; /ligand_id="ChEBI:CHEBI:30616"; /evidence="ECO:0000256|HAMAP-Rule:MF_00328"	CATALYTIC ACTIVITY: Reaction=ATP + GMP = ADP + GDP; Xref=Rhea:RHEA:20780, ChEBI:CHEBI:30616, ChEBI:CHEBI:58115, ChEBI:CHEBI:58189, ChEBI:CHEBI:456216; EC=2.7.4.8; Evidence={ECO:0000256|HAMAP-Rule:MF_00328};			2.7.4.8		FUNCTION: Essential for recycling GMP and indirectly, cGMP. {ECO:0000256|HAMAP-Rule:MF_00328}.	NA		NA	NA	RHEA:20780		phosphorylation [GO:0016310]	cytoplasm [GO:0005737]	cytoplasm [GO:0005737]; ATP binding [GO:0005524]; guanylate kinase activity [GO:0004385]; phosphorylation [GO:0016310]	ATP binding [GO:0005524]; guanylate kinase activity [GO:0004385]	GO:0004385; GO:0005524; GO:0005737; GO:0016310
R5	NA	AHA_0042	350.758	0.370003	0.394119	0.938808	0.347829	0.460292	331.455	304.432	282.936	564.919	379.162	241.643	AHA_0042	CP000462.1	45640	46719	-	1080	ABK37994	ABK37994;	aha:AHA_0042;	unreviewed	A0KEC6_AERHH	Lipopolysaccharide heptosyltransferase	Aeromonas hydrophila subsp. hydrophila (strain ATCC 7966 / DSM 30187 / BCRC 13018 / CCUG 14551 / JCM 1027 / KCTC 2358 / NCIMB 9240 / NCTC 8049)	360									NA		NA	NA					glycosyltransferase activity [GO:0016757]	glycosyltransferase activity [GO:0016757]	GO:0016757
R5	kdkA	AHA_0043	468.668	0.293698	0.240896	1.21919	0.222772	0.323974	413.32	400.935	448.448	427.969	535.965	585.371	AHA_0043	CP000462.1	46888	47598	+	711	ABK37483	ABK37483;	aha:AHA_0043;	unreviewed	A0KEC7_AERHH	3-deoxy-D-manno-octulosonic acid kinase (Kdo kinase) (EC 2.7.1.166)	Aeromonas hydrophila subsp. hydrophila (strain ATCC 7966 / DSM 30187 / BCRC 13018 / CCUG 14551 / JCM 1027 / KCTC 2358 / NCIMB 9240 / NCTC 8049)	237	ACT_SITE 166; /evidence="ECO:0000256|HAMAP-Rule:MF_00521"		CATALYTIC ACTIVITY: Reaction=an alpha-Kdo-(2->6)-lipid IVA + ATP = a 4-O-phospho-alpha-Kdo-(2->6)-lipid IVA + ADP + H(+); Xref=Rhea:RHEA:74271, ChEBI:CHEBI:15378, ChEBI:CHEBI:30616, ChEBI:CHEBI:176428, ChEBI:CHEBI:193140, ChEBI:CHEBI:456216; EC=2.7.1.166; Evidence={ECO:0000256|ARBA:ARBA00034417, ECO:0000256|HAMAP-Rule:MF_00521};			2.7.1.166		FUNCTION: Catalyzes the ATP-dependent phosphorylation of the 3-deoxy-D-manno-octulosonic acid (Kdo) residue in Kdo-lipid IV(A) at the 4-OH position. {ECO:0000256|HAMAP-Rule:MF_00521}.	NA	PATHWAY: Bacterial outer membrane biogenesis; LPS core biosynthesis. {ECO:0000256|ARBA:ARBA00004713, ECO:0000256|HAMAP-Rule:MF_00521}.	NA	NA	RHEA:74271		lipopolysaccharide core region biosynthetic process [GO:0009244]; protein phosphorylation [GO:0006468]	plasma membrane [GO:0005886]	plasma membrane [GO:0005886]; ATP binding [GO:0005524]; protein kinase activity [GO:0004672]; lipopolysaccharide core region biosynthetic process [GO:0009244]; protein phosphorylation [GO:0006468]	ATP binding [GO:0005524]; protein kinase activity [GO:0004672]	GO:0004672; GO:0005524; GO:0005886; GO:0006468; GO:0009244
R5	NA	AHA_0044	1221.82	-0.344557	0.418065	-0.824171	0.409842	0.523565	1198.03	1484.35	1418.03	570.366	1294.29	1365.87	AHA_0044	CP000462.1	47729	48532	+	804	ABK38895	ABK38895;	aha:AHA_0044;	unreviewed	A0KEC8_AERHH	Sensory box/GGDEF family protein, putative	Aeromonas hydrophila subsp. hydrophila (strain ATCC 7966 / DSM 30187 / BCRC 13018 / CCUG 14551 / JCM 1027 / KCTC 2358 / NCIMB 9240 / NCTC 8049)	268									NA		NA	NA
R5	NA	AHA_0045	280.988	1.16603	0.283237	4.11678	3.84196e-05	0.000206124	177.708	158.185	184.523	449.757	417.256	298.5	AHA_0045	CP000462.1	48546	49397	-	852	ABK38323	ABK38323;	aha:AHA_0045;	unreviewed	A0KEC9_AERHH	Hypothetical membrane protein YigM	Aeromonas hydrophila subsp. hydrophila (strain ATCC 7966 / DSM 30187 / BCRC 13018 / CCUG 14551 / JCM 1027 / KCTC 2358 / NCIMB 9240 / NCTC 8049)	284									NA		NA	NA				membrane [GO:0016020]	membrane [GO:0016020]		GO:0016020
R5	NA	AHA_0046	138.248	2.36496	0.276043	8.56734	1.05903e-17	3.15841e-16	46.9229	49.7437	38.023	228.769	248.936	217.091	AHA_0046	CP000462.1	49441	49896	+	456	ABK39790	ABK39790;	aha:AHA_0046;	unreviewed	A0KEC5_AERHH	DUF6314 domain-containing protein	Aeromonas hydrophila subsp. hydrophila (strain ATCC 7966 / DSM 30187 / BCRC 13018 / CCUG 14551 / JCM 1027 / KCTC 2358 / NCIMB 9240 / NCTC 8049)	152									NA		NA	NA
R5	NA	AHA_0047	278.435	3.35677	0.468348	7.16726	7.65147e-13	1.43678e-11	69.8851	52.7284	25.7214	535.351	628.984	357.942	AHA_0047	CP000462.1	50057	50215	-	159	ABK39188	ABK39188;	aha:AHA_0047;	unreviewed	A0KR06_AERHH	Uncharacterized protein	Aeromonas hydrophila subsp. hydrophila (strain ATCC 7966 / DSM 30187 / BCRC 13018 / CCUG 14551 / JCM 1027 / KCTC 2358 / NCIMB 9240 / NCTC 8049)	53									NA		NA	NA				membrane [GO:0016020]	membrane [GO:0016020]		GO:0016020
R5	NA	AHA_0048	1463.66	3.05134	0.366177	8.33295	7.88531e-17	2.10413e-15	357.412	336.268	251.623	3204.32	2944.71	1687.63	AHA_0048	CP000462.1	50203	51129	-	927	ABK38459	ABK38459;	aha:AHA_0048;	unreviewed	A0KR07_AERHH	Putative membrane protein	Aeromonas hydrophila subsp. hydrophila (strain ATCC 7966 / DSM 30187 / BCRC 13018 / CCUG 14551 / JCM 1027 / KCTC 2358 / NCIMB 9240 / NCTC 8049)	309									NA		NA	NA				membrane [GO:0016020]	membrane [GO:0016020]		GO:0016020
R5	NA	AHA_0050	815.421	1.03561	0.26631	3.88872	0.000100775	0.000484869	444.27	573.048	587.12	1279.24	933.731	1075.12	AHA_0050	CP000462.1	51191	52162	+	972	ABK38266	ABK38266;	aha:AHA_0050;	unreviewed	A0KR08_AERHH	Transcriptional regulator, LysR family	Aeromonas hydrophila subsp. hydrophila (strain ATCC 7966 / DSM 30187 / BCRC 13018 / CCUG 14551 / JCM 1027 / KCTC 2358 / NCIMB 9240 / NCTC 8049)	324				DNA_BIND 25..44; /note="H-T-H motif"; /evidence="ECO:0000256|PROSITE-ProRule:PRU00253"					NA		NA	NA					DNA binding [GO:0003677]; DNA-binding transcription factor activity [GO:0003700]	DNA binding [GO:0003677]; DNA-binding transcription factor activity [GO:0003700]	GO:0003677; GO:0003700	77272083;
R5	trpS-1	AHA_0049	841.917	1.09123	0.317655	3.43527	0.000591964	0.00230423	542.109	544.197	527.849	1556.25	986.885	894.209	AHA_0049	CP000462.1	52147	53157	-	1011	ABK38825	ABK38825;	aha:AHA_0049;	unreviewed	A0KR04_AERHH	tryptophan--tRNA ligase (EC 6.1.1.2)	Aeromonas hydrophila subsp. hydrophila (strain ATCC 7966 / DSM 30187 / BCRC 13018 / CCUG 14551 / JCM 1027 / KCTC 2358 / NCIMB 9240 / NCTC 8049)	337						6.1.1.2			NA		NA	NA			tryptophanyl-tRNA aminoacylation [GO:0006436]		ATP binding [GO:0005524]; tryptophan-tRNA ligase activity [GO:0004830]; tryptophanyl-tRNA aminoacylation [GO:0006436]	ATP binding [GO:0005524]; tryptophan-tRNA ligase activity [GO:0004830]	GO:0004830; GO:0005524; GO:0006436
R5	NA	AHA_0051	3948.09	1.13675	0.893963	1.27158	0.203521	0.302334	2359.12	2496.14	2549.78	499.557	4063.59	11720.3	AHA_0051	CP000462.1	53352	53783	-	432	ABK35943	ABK35943;	aha:AHA_0051;	unreviewed	A0KR05_AERHH	Universal stress protein	Aeromonas hydrophila subsp. hydrophila (strain ATCC 7966 / DSM 30187 / BCRC 13018 / CCUG 14551 / JCM 1027 / KCTC 2358 / NCIMB 9240 / NCTC 8049)	144									NA		NA	NA				cytoplasm [GO:0005737]	cytoplasm [GO:0005737]		GO:0005737	77272085;
R5	NA	AHA_0052	407.423	0.495762	0.242703	2.04267	0.0410849	0.0832368	321.471	289.509	403.715	488.663	469.523	471.657	AHA_0052	CP000462.1	54250	55434	+	1185	ABK37443	ABK37443;	aha:AHA_0052;	unreviewed	A0KEB7_AERHH	Enoyl-[acyl-carrier-protein] reductase [NADH] (ENR) (EC 1.3.1.9)	Aeromonas hydrophila subsp. hydrophila (strain ATCC 7966 / DSM 30187 / BCRC 13018 / CCUG 14551 / JCM 1027 / KCTC 2358 / NCIMB 9240 / NCTC 8049)	395	ACT_SITE 233; /note="Proton donor"; /evidence="ECO:0000256|HAMAP-Rule:MF_01838"	BINDING 47..52; /ligand="NAD(+)"; /ligand_id="ChEBI:CHEBI:57540"; /evidence="ECO:0000256|HAMAP-Rule:MF_01838"; BINDING 73..74; /ligand="NAD(+)"; /ligand_id="ChEBI:CHEBI:57540"; /evidence="ECO:0000256|HAMAP-Rule:MF_01838"; BINDING 110..111; /ligand="NAD(+)"; /ligand_id="ChEBI:CHEBI:57540"; /evidence="ECO:0000256|HAMAP-Rule:MF_01838"; BINDING 138..139; /ligand="NAD(+)"; /ligand_id="ChEBI:CHEBI:5754…	CATALYTIC ACTIVITY: Reaction=a 2,3-saturated acyl-CoA + NAD(+) = a (2E)-enoyl-CoA + H(+) + NADH; Xref=Rhea:RHEA:18177, ChEBI:CHEBI:15378, ChEBI:CHEBI:57540, ChEBI:CHEBI:57945, ChEBI:CHEBI:58856, ChEBI:CHEBI:65111; EC=1.3.1.44; Evidence={ECO:0000256|ARBA:ARBA00001615}; CATALYTIC ACTIVITY: Reaction=a 2,3-saturated acyl-[ACP] + NAD(+) = a (2E)-enoyl-[ACP] + H(+) + NADH; Xref=Rhea:RHEA:10240, Rhea:RH…			1.3.1.9		FUNCTION: Involved in the final reduction of the elongation cycle of fatty acid synthesis (FAS II). Catalyzes the reduction of a carbon-carbon double bond in an enoyl moiety that is covalently linked to an acyl carrier protein (ACP). {ECO:0000256|HAMAP-Rule:MF_01838}.	NA	PATHWAY: Lipid metabolism; fatty acid biosynthesis. {ECO:0000256|HAMAP-Rule:MF_01838}.	NA	NA	RHEA:18177 RHEA:10240	SITE 74; /note="Plays an important role in discriminating NADH against NADPH"; /evidence="ECO:0000256|HAMAP-Rule:MF_01838"	fatty acid biosynthetic process [GO:0006633]		enoyl-[acyl-carrier-protein] reductase (NADH) activity [GO:0004318]; NAD binding [GO:0051287]; trans-2-enoyl-CoA reductase (NAD+) activity [GO:0050343]; fatty acid biosynthetic process [GO:0006633]	enoyl-[acyl-carrier-protein] reductase (NADH) activity [GO:0004318]; NAD binding [GO:0051287]; trans-2-enoyl-CoA reductase (NAD+) activity [GO:0050343]	GO:0004318; GO:0006633; GO:0050343; GO:0051287
R5	NA	AHA_0053	353.848	1.18529	0.240868	4.92093	8.61355e-07	6.49378e-06	210.654	235.785	202.417	555.582	496.1	422.553	AHA_0053	CP000462.1	55456	57243	-	1788	ABK37133	ABK37133;	aha:AHA_0053;	unreviewed	A0KEB8_AERHH	Tetratricopeptide repeat family	Aeromonas hydrophila subsp. hydrophila (strain ATCC 7966 / DSM 30187 / BCRC 13018 / CCUG 14551 / JCM 1027 / KCTC 2358 / NCIMB 9240 / NCTC 8049)	596									NA		NA	NA
R5	NA	AHA_0054	804.11	-0.309853	0.408002	-0.759441	0.447589	0.559107	865.577	883.449	920.38	403.069	732.633	1019.55	AHA_0054	CP000462.1	57348	57974	+	627	ABK37728	ABK37728;	aha:AHA_0054;	unreviewed	A0KEB9_AERHH	Ferritin (EC 1.16.3.2)	Aeromonas hydrophila subsp. hydrophila (strain ATCC 7966 / DSM 30187 / BCRC 13018 / CCUG 14551 / JCM 1027 / KCTC 2358 / NCIMB 9240 / NCTC 8049)	209			CATALYTIC ACTIVITY: Reaction=4 Fe(2+) + 6 H2O + O2 = 12 H(+) + 4 iron(III) oxide-hydroxide; Xref=Rhea:RHEA:11972, ChEBI:CHEBI:15377, ChEBI:CHEBI:15378, ChEBI:CHEBI:15379, ChEBI:CHEBI:29033, ChEBI:CHEBI:78619; EC=1.16.3.2; Evidence={ECO:0000256|RuleBase:RU361145};			1.16.3.2		FUNCTION: Iron-storage protein. {ECO:0000256|RuleBase:RU361145}.	NA		NA	NA	RHEA:11972		intracellular iron ion homeostasis [GO:0006879]; iron ion transport [GO:0006826]	cytoplasm [GO:0005737]	cytoplasm [GO:0005737]; ferric iron binding [GO:0008199]; intracellular iron ion homeostasis [GO:0006879]; iron ion transport [GO:0006826]	ferric iron binding [GO:0008199]	GO:0005737; GO:0006826; GO:0006879; GO:0008199
R5	NA	AHA_0055	548.423	2.3237	0.691234	3.36167	0.000774722	0.00292033	214.647	161.17	172.222	1879.17	582.918	280.41	AHA_0055	CP000462.1	58135	59319	+	1185	ABK39782	ABK39782;	aha:AHA_0055;	unreviewed	A0KEC0_AERHH	NAD(P)/FAD-dependent oxidoreductase	Aeromonas hydrophila subsp. hydrophila (strain ATCC 7966 / DSM 30187 / BCRC 13018 / CCUG 14551 / JCM 1027 / KCTC 2358 / NCIMB 9240 / NCTC 8049)	395									NA		NA	NA
R5	NA	AHA_0056	187.183	-0.198046	0.404172	-0.490005	0.624131	0.71719	210.654	197.98	192.352	242.775	179.836	99.5002	AHA_0056	CP000462.1	59513	60730	-	1218	ABK39174	ABK39174;	aha:AHA_0056;	unreviewed	A0KEC2_AERHH	Fosmidomycin resistance protein	Aeromonas hydrophila subsp. hydrophila (strain ATCC 7966 / DSM 30187 / BCRC 13018 / CCUG 14551 / JCM 1027 / KCTC 2358 / NCIMB 9240 / NCTC 8049)	406									NA		NA	NA				membrane [GO:0016020]	membrane [GO:0016020]; transmembrane transporter activity [GO:0022857]	transmembrane transporter activity [GO:0022857]	GO:0016020; GO:0022857
R5	NA	AHA_0057	153.06	-0.695019	0.344196	-2.01925	0.0434609	0.0873092	234.614	128.339	204.653	122.166	104.535	124.052	AHA_0057	CP000462.1	60918	61553	+	636	ABK39777	ABK39777;	aha:AHA_0057;	unreviewed	A0KEC1_AERHH	Lysine exporter protein	Aeromonas hydrophila subsp. hydrophila (strain ATCC 7966 / DSM 30187 / BCRC 13018 / CCUG 14551 / JCM 1027 / KCTC 2358 / NCIMB 9240 / NCTC 8049)	212									NA		NA	NA			amino acid transport [GO:0006865]	plasma membrane [GO:0005886]	plasma membrane [GO:0005886]; amino acid transport [GO:0006865]		GO:0005886; GO:0006865
R5	NA	AHA_0058	55.7337	0.0802335	0.337295	0.237874	0.811979	0.86806	55.9081	50.7386	55.9162	67.697	43.4088	60.7339	AHA_0058	CP000462.1	61603	62346	-	744	ABK39511	ABK39511;	aha:AHA_0058;	unreviewed	A0KED6_AERHH	Pili assembly chaperone N-terminal domain-containing protein	Aeromonas hydrophila subsp. hydrophila (strain ATCC 7966 / DSM 30187 / BCRC 13018 / CCUG 14551 / JCM 1027 / KCTC 2358 / NCIMB 9240 / NCTC 8049)	248									NA		NA	NA			cell wall organization [GO:0071555]	outer membrane-bounded periplasmic space [GO:0030288]	outer membrane-bounded periplasmic space [GO:0030288]; cell wall organization [GO:0071555]		GO:0030288; GO:0071555
R5	NA	AHA_0059	71.7006	0.970222	0.58391	1.66159	0.096594	0.16587	55.9081	41.7847	48.0879	175.078	60.2407	49.104	AHA_0059	CP000462.1	62292	63905	-	1614	ABK37902	ABK37902;	aha:AHA_0059;	unreviewed	A0KED7_AERHH	Fimbrial protein	Aeromonas hydrophila subsp. hydrophila (strain ATCC 7966 / DSM 30187 / BCRC 13018 / CCUG 14551 / JCM 1027 / KCTC 2358 / NCIMB 9240 / NCTC 8049)	538									NA		NA	NA
R5	NA	AHA_0060	147.134	1.15811	0.652522	1.77482	0.0759273	0.136447	123.796	82.5746	67.0994	340.819	209.071	59.4416	AHA_0060	CP000462.1	63911	66385	-	2475	ABK36686	ABK36686;	aha:AHA_0060;	unreviewed	A0KED8_AERHH	Fimbrial biogenesis outer membrane usher protein	Aeromonas hydrophila subsp. hydrophila (strain ATCC 7966 / DSM 30187 / BCRC 13018 / CCUG 14551 / JCM 1027 / KCTC 2358 / NCIMB 9240 / NCTC 8049)	825									NA		NA	NA
R5	NA	AHA_0061	40.6316	1.17698	0.611015	1.92627	0.0540706	0.103874	27.954	25.8667	21.2481	103.491	38.0934	27.1364	AHA_0061	CP000462.1	66440	67102	-	663	ABK39283	ABK39283;	aha:AHA_0061;	unreviewed	A0KED9_AERHH	Probable fimbrial chaperone EcpB	Aeromonas hydrophila subsp. hydrophila (strain ATCC 7966 / DSM 30187 / BCRC 13018 / CCUG 14551 / JCM 1027 / KCTC 2358 / NCIMB 9240 / NCTC 8049)	221									NA		NA	NA
R5	matB	AHA_0062	37.9781	1.00103	0.475966	2.10315	0.0354525	0.0740449	17.9705	24.8719	33.5497	72.3657	41.637	37.4741	AHA_0062	CP000462.1	67165	67737	-	573	ABK36009	ABK36009;	aha:AHA_0062;	unreviewed	A0KEE0_AERHH	Common pilus major fimbrillin subunit EcpA (MatB fimbrillin)	Aeromonas hydrophila subsp. hydrophila (strain ATCC 7966 / DSM 30187 / BCRC 13018 / CCUG 14551 / JCM 1027 / KCTC 2358 / NCIMB 9240 / NCTC 8049)	191									NA		NA	NA				pilus [GO:0009289]	pilus [GO:0009289]		GO:0009289
R5	evgA	AHA_0063	95.3398	0.993052	0.363182	2.73431	0.00625117	0.0178373	60.8999	71.631	59.2712	150.956	145.286	83.9936	AHA_0063	CP000462.1	68337	68957	+	621	ABK36068	ABK36068;	aha:AHA_0063;	unreviewed	A0KEB1_AERHH	Positive transcription regulator EvgA	Aeromonas hydrophila subsp. hydrophila (strain ATCC 7966 / DSM 30187 / BCRC 13018 / CCUG 14551 / JCM 1027 / KCTC 2358 / NCIMB 9240 / NCTC 8049)	207									NA		NA	NA			phosphorelay signal transduction system [GO:0000160]; regulation of DNA-templated transcription [GO:0006355]		DNA binding [GO:0003677]; phosphorelay signal transduction system [GO:0000160]; regulation of DNA-templated transcription [GO:0006355]	DNA binding [GO:0003677]	GO:0000160; GO:0003677; GO:0006355
R5	NA	AHA_0064	356.616	1.98748	0.568267	3.49745	0.000469727	0.00188262	129.787	176.093	125.252	793.688	718.459	196.416	AHA_0064	CP000462.1	68963	72547	+	3585	ABK36911	ABK36911;	aha:AHA_0064;	unreviewed	A0KEB2_AERHH	histidine kinase (EC 2.7.13.3)	Aeromonas hydrophila subsp. hydrophila (strain ATCC 7966 / DSM 30187 / BCRC 13018 / CCUG 14551 / JCM 1027 / KCTC 2358 / NCIMB 9240 / NCTC 8049)	1195			CATALYTIC ACTIVITY: Reaction=ATP + protein L-histidine = ADP + protein N-phospho-L-histidine.; EC=2.7.13.3; Evidence={ECO:0000256|ARBA:ARBA00000085};			2.7.13.3			NA		NA	NA				plasma membrane [GO:0005886]	plasma membrane [GO:0005886]; phosphorelay sensor kinase activity [GO:0000155]	phosphorelay sensor kinase activity [GO:0000155]	GO:0000155; GO:0005886
R5	NA	AHA_0065	122.461	-0.58522	0.403999	-1.44857	0.147458	0.232992	132.782	187.036	121.897	132.281	97.4482	63.3183	AHA_0065	CP000462.1	72589	73026	-	438	ABK37460	ABK37460;	aha:AHA_0065;	unreviewed	A0KEB3_AERHH	Uncharacterized protein	Aeromonas hydrophila subsp. hydrophila (strain ATCC 7966 / DSM 30187 / BCRC 13018 / CCUG 14551 / JCM 1027 / KCTC 2358 / NCIMB 9240 / NCTC 8049)	146									NA		NA	NA
R5	NA	AHA_0066	216.926	0.544421	0.388941	1.39975	0.161588	0.250632	188.69	168.134	173.34	359.494	254.251	157.65	AHA_0066	CP000462.1	73217	74869	+	1653	ABK38252	ABK38252;	aha:AHA_0066;	unreviewed	A0KEB4_AERHH	Sensor histidine kinase	Aeromonas hydrophila subsp. hydrophila (strain ATCC 7966 / DSM 30187 / BCRC 13018 / CCUG 14551 / JCM 1027 / KCTC 2358 / NCIMB 9240 / NCTC 8049)	551									NA		NA	NA			cell wall organization [GO:0071555]	plasma membrane [GO:0005886]	plasma membrane [GO:0005886]; phosphorelay sensor kinase activity [GO:0000155]; cell wall organization [GO:0071555]	phosphorelay sensor kinase activity [GO:0000155]	GO:0000155; GO:0005886; GO:0071555
R5	NA	AHA_0067	68.2724	-0.142543	0.342379	-0.416332	0.677167	0.761039	69.8851	78.5951	67.0994	66.9188	80.6163	46.5196	AHA_0067	CP000462.1	75002	75730	+	729	ABK38388	ABK38388;	aha:AHA_0067;	unreviewed	A0KEB6_AERHH	Response regulator receiver domain	Aeromonas hydrophila subsp. hydrophila (strain ATCC 7966 / DSM 30187 / BCRC 13018 / CCUG 14551 / JCM 1027 / KCTC 2358 / NCIMB 9240 / NCTC 8049)	243									NA		NA	NA					DNA binding [GO:0003677]; phosphorelay response regulator activity [GO:0000156]	DNA binding [GO:0003677]; phosphorelay response regulator activity [GO:0000156]	GO:0000156; GO:0003677
R5	NA	AHA_0068	214.736	1.16334	1.05854	1.099	0.271767	0.377625	135.777	141.272	120.779	271.566	611.266	7.75326	AHA_0068	CP000462.1	75855	77030	+	1176	ABK38455	ABK38455;	aha:AHA_0068;	unreviewed	A0KEB5_AERHH	Inner membrane protein YhjX	Aeromonas hydrophila subsp. hydrophila (strain ATCC 7966 / DSM 30187 / BCRC 13018 / CCUG 14551 / JCM 1027 / KCTC 2358 / NCIMB 9240 / NCTC 8049)	392									NA		NA	NA				membrane [GO:0016020]	membrane [GO:0016020]; transmembrane transporter activity [GO:0022857]	transmembrane transporter activity [GO:0022857]	GO:0016020; GO:0022857
R5	purK	AHA_0069	271.64	-2.58571	0.655348	-3.94556	7.96148e-05	0.000389997	426.299	497.437	474.169	70.8095	141.743	19.3831	AHA_0069	CP000462.1	77110	78231	-	1122	ABK37904	ABK37904;	aha:AHA_0069;	unreviewed	A0KEE1_AERHH	N5-carboxyaminoimidazole ribonucleotide synthase (N5-CAIR synthase) (EC 6.3.4.18) (5-(carboxyamino)imidazole ribonucleotide synthetase)	Aeromonas hydrophila subsp. hydrophila (strain ATCC 7966 / DSM 30187 / BCRC 13018 / CCUG 14551 / JCM 1027 / KCTC 2358 / NCIMB 9240 / NCTC 8049)	374		BINDING 104; /ligand="ATP"; /ligand_id="ChEBI:CHEBI:30616"; /evidence="ECO:0000256|HAMAP-Rule:MF_01928"; BINDING 143; /ligand="ATP"; /ligand_id="ChEBI:CHEBI:30616"; /evidence="ECO:0000256|HAMAP-Rule:MF_01928"; BINDING 148..154; /ligand="ATP"; /ligand_id="ChEBI:CHEBI:30616"; /evidence="ECO:0000256|HAMAP-Rule:MF_01928"; BINDING 177..180; /ligand="ATP"; /ligand_id="ChEBI:CHEBI:30616"; /evidence="ECO…	CATALYTIC ACTIVITY: Reaction=5-amino-1-(5-phospho-beta-D-ribosyl)imidazole + ATP + hydrogencarbonate = 5-carboxyamino-1-(5-phospho-D-ribosyl)imidazole + ADP + 2 H(+) + phosphate; Xref=Rhea:RHEA:19317, ChEBI:CHEBI:15378, ChEBI:CHEBI:17544, ChEBI:CHEBI:30616, ChEBI:CHEBI:43474, ChEBI:CHEBI:58730, ChEBI:CHEBI:137981, ChEBI:CHEBI:456216; EC=6.3.4.18; Evidence={ECO:0000256|HAMAP-Rule:MF_01928, ECO:000…			6.3.4.18		FUNCTION: Catalyzes the ATP-dependent conversion of 5-aminoimidazole ribonucleotide (AIR) and HCO(3)(-) to N5-carboxyaminoimidazole ribonucleotide (N5-CAIR). {ECO:0000256|HAMAP-Rule:MF_01928}.; FUNCTION: Catalyzes the ATP-dependent conversion of 5-aminoimidazole ribonucleotide (AIR) and HCO(3)- to N5-carboxyaminoimidazole ribonucleotide (N5-CAIR). {ECO:0000256|RuleBase:RU361200}.	NA	PATHWAY: Purine metabolism; IMP biosynthesis via de novo pathway; 5-amino-1-(5-phospho-D-ribosyl)imidazole-4-carboxylate from 5-amino-1-(5-phospho-D-ribosyl)imidazole (N5-CAIR route): step 1/2. {ECO:0000256|HAMAP-Rule:MF_01928, ECO:0000256|RuleBase:RU361200}.	NA	NA	RHEA:19317		de novo' IMP biosynthetic process [GO:0006189]		5-(carboxyamino)imidazole ribonucleotide synthase activity [GO:0034028]; ATP binding [GO:0005524]; metal ion binding [GO:0046872]; phosphoribosylaminoimidazole carboxylase activity [GO:0004638]; 'de novo' IMP biosynthetic process [GO:0006189]	5-(carboxyamino)imidazole ribonucleotide synthase activity [GO:0034028]; ATP binding [GO:0005524]; metal ion binding [GO:0046872]; phosphoribosylaminoimidazole carboxylase activity [GO:0004638]	GO:0004638; GO:0005524; GO:0006189; GO:0034028; GO:0046872
R5	purE-1	AHA_0070	154.243	-2.906	0.904562	-3.21261	0.00131535	0.00464728	251.586	281.55	284.054	59.1376	47.8382	1.29221	AHA_0070	CP000462.1	78231	78737	-	507	ABK37859	ABK37859;	aha:AHA_0070;	unreviewed	A0KEE2_AERHH	N5-carboxyaminoimidazole ribonucleotide mutase (N5-CAIR mutase) (EC 5.4.99.18) (5-(carboxyamino)imidazole ribonucleotide mutase)	Aeromonas hydrophila subsp. hydrophila (strain ATCC 7966 / DSM 30187 / BCRC 13018 / CCUG 14551 / JCM 1027 / KCTC 2358 / NCIMB 9240 / NCTC 8049)	169		BINDING 13; /ligand="substrate"; /evidence="ECO:0000256|HAMAP-Rule:MF_01929, ECO:0000256|PIRSR:PIRSR001338-1"; BINDING 16; /ligand="substrate"; /evidence="ECO:0000256|HAMAP-Rule:MF_01929, ECO:0000256|PIRSR:PIRSR001338-1"; BINDING 43; /ligand="substrate"; /evidence="ECO:0000256|HAMAP-Rule:MF_01929, ECO:0000256|PIRSR:PIRSR001338-1"	CATALYTIC ACTIVITY: Reaction=5-carboxyamino-1-(5-phospho-D-ribosyl)imidazole + H(+) = 5-amino-1-(5-phospho-D-ribosyl)imidazole-4-carboxylate; Xref=Rhea:RHEA:13193, ChEBI:CHEBI:15378, ChEBI:CHEBI:58730, ChEBI:CHEBI:77657; EC=5.4.99.18; Evidence={ECO:0000256|HAMAP-Rule:MF_01929, ECO:0000256|PIRNR:PIRNR001338};			5.4.99.18		FUNCTION: Catalyzes the conversion of N5-carboxyaminoimidazole ribonucleotide (N5-CAIR) to 4-carboxy-5-aminoimidazole ribonucleotide (CAIR). {ECO:0000256|HAMAP-Rule:MF_01929, ECO:0000256|PIRNR:PIRNR001338}.	NA	PATHWAY: Purine metabolism; IMP biosynthesis via de novo pathway; 5-amino-1-(5-phospho-D-ribosyl)imidazole-4-carboxylate from 5-amino-1-(5-phospho-D-ribosyl)imidazole (N5-CAIR route): step 2/2. {ECO:0000256|HAMAP-Rule:MF_01929, ECO:0000256|PIRNR:PIRNR001338}.	NA	NA	RHEA:13193		de novo' IMP biosynthetic process [GO:0006189]		5-(carboxyamino)imidazole ribonucleotide mutase activity [GO:0034023]; lyase activity [GO:0016829]; 'de novo' IMP biosynthetic process [GO:0006189]	5-(carboxyamino)imidazole ribonucleotide mutase activity [GO:0034023]; lyase activity [GO:0016829]	GO:0006189; GO:0016829; GO:0034023	77272104;
R5	NA	AHA_0071	61.6724	-2.74354	0.388339	-7.06479	1.60861e-12	2.92579e-11	104.828	115.405	101.767	11.6719	22.1473	14.2143	AHA_0071	CP000462.1	78803	79102	-	300	ABK37283	ABK37283;	aha:AHA_0071;	unreviewed	A0KEE4_AERHH	Transcriptional regulator	Aeromonas hydrophila subsp. hydrophila (strain ATCC 7966 / DSM 30187 / BCRC 13018 / CCUG 14551 / JCM 1027 / KCTC 2358 / NCIMB 9240 / NCTC 8049)	100									NA		NA	NA								77272105;
R5	NA	AHA_0072	158.548	-1.15776	0.349656	-3.31114	0.000929183	0.00343866	205.662	237.775	214.718	125.278	104.535	63.3183	AHA_0072	CP000462.1	79110	80180	-	1071	ABK36235	ABK36235;	aha:AHA_0072;	unreviewed	A0KEE3_AERHH	Sodium bicarbonate cotransporter	Aeromonas hydrophila subsp. hydrophila (strain ATCC 7966 / DSM 30187 / BCRC 13018 / CCUG 14551 / JCM 1027 / KCTC 2358 / NCIMB 9240 / NCTC 8049)	357									NA		NA	NA				membrane [GO:0016020]	membrane [GO:0016020]		GO:0016020
R5	NA	AHA_0073	792.6	-0.798935	0.485716	-1.64486	0.0999985	0.170647	904.513	1003.83	1110.5	270.01	566.086	900.67	AHA_0073	CP000462.1	80145	81044	+	900	ABK39794	ABK39794;	aha:AHA_0073;	unreviewed	A0KEE5_AERHH	Regulatory protein, LysR:LysR, substrate-binding	Aeromonas hydrophila subsp. hydrophila (strain ATCC 7966 / DSM 30187 / BCRC 13018 / CCUG 14551 / JCM 1027 / KCTC 2358 / NCIMB 9240 / NCTC 8049)	300				DNA_BIND 19..38; /note="H-T-H motif"; /evidence="ECO:0000256|PROSITE-ProRule:PRU00253"					NA		NA	NA					DNA binding [GO:0003677]; DNA-binding transcription factor activity [GO:0003700]	DNA binding [GO:0003677]; DNA-binding transcription factor activity [GO:0003700]	GO:0003677; GO:0003700
R5	NA	AHA_0074	1738.19	0.951659	0.339666	2.80175	0.00508261	0.0150365	1289.88	1194.84	1070.24	3186.43	1961.37	1726.39	AHA_0074	CP000462.1	81312	83144	+	1833	ABK39619	ABK39619;	aha:AHA_0074;	unreviewed	A0KEE6_AERHH	Vitamin B12 transporter BtuB (Cobalamin receptor) (Outer membrane cobalamin translocator)	Aeromonas hydrophila subsp. hydrophila (strain ATCC 7966 / DSM 30187 / BCRC 13018 / CCUG 14551 / JCM 1027 / KCTC 2358 / NCIMB 9240 / NCTC 8049)	611								FUNCTION: Involved in the active translocation of vitamin B12 (cyanocobalamin) across the outer membrane to the periplasmic space. It derives its energy for transport by interacting with the trans-periplasmic membrane protein TonB. {ECO:0000256|HAMAP-Rule:MF_01531}.	NA		NA	NA			monoatomic ion transport [GO:0006811]	cell outer membrane [GO:0009279]; pore complex [GO:0046930]	cell outer membrane [GO:0009279]; pore complex [GO:0046930]; ABC-type vitamin B12 transporter activity [GO:0015420]; porin activity [GO:0015288]; monoatomic ion transport [GO:0006811]	ABC-type vitamin B12 transporter activity [GO:0015420]; porin activity [GO:0015288]	GO:0006811; GO:0009279; GO:0015288; GO:0015420; GO:0046930
R5	murI	AHA_0075	347.817	0.784341	0.372439	2.10596	0.0352081	0.0736104	293.517	267.621	205.772	621.723	345.498	352.773	AHA_0075	CP000462.1	83265	84056	+	792	ABK39043	ABK39043;	aha:AHA_0075;	unreviewed	A0KEF2_AERHH	Glutamate racemase (EC 5.1.1.3)	Aeromonas hydrophila subsp. hydrophila (strain ATCC 7966 / DSM 30187 / BCRC 13018 / CCUG 14551 / JCM 1027 / KCTC 2358 / NCIMB 9240 / NCTC 8049)	264	ACT_SITE 72; /note="Proton donor/acceptor"; /evidence="ECO:0000256|HAMAP-Rule:MF_00258"; ACT_SITE 184; /note="Proton donor/acceptor"; /evidence="ECO:0000256|HAMAP-Rule:MF_00258"	BINDING 8..9; /ligand="substrate"; /evidence="ECO:0000256|HAMAP-Rule:MF_00258"; BINDING 40..41; /ligand="substrate"; /evidence="ECO:0000256|HAMAP-Rule:MF_00258"; BINDING 73..74; /ligand="substrate"; /evidence="ECO:0000256|HAMAP-Rule:MF_00258"; BINDING 185..186; /ligand="substrate"; /evidence="ECO:0000256|HAMAP-Rule:MF_00258"	CATALYTIC ACTIVITY: Reaction=L-glutamate = D-glutamate; Xref=Rhea:RHEA:12813, ChEBI:CHEBI:29985, ChEBI:CHEBI:29986; EC=5.1.1.3; Evidence={ECO:0000256|ARBA:ARBA00001602, ECO:0000256|HAMAP-Rule:MF_00258};			5.1.1.3		FUNCTION: Provides the (R)-glutamate required for cell wall biosynthesis. {ECO:0000256|HAMAP-Rule:MF_00258}.	NA	PATHWAY: Cell wall biogenesis; peptidoglycan biosynthesis. {ECO:0000256|HAMAP-Rule:MF_00258}.	NA	NA	RHEA:12813		cell wall organization [GO:0071555]; peptidoglycan biosynthetic process [GO:0009252]; regulation of cell shape [GO:0008360]		glutamate racemase activity [GO:0008881]; cell wall organization [GO:0071555]; peptidoglycan biosynthetic process [GO:0009252]; regulation of cell shape [GO:0008360]	glutamate racemase activity [GO:0008881]	GO:0008360; GO:0008881; GO:0009252; GO:0071555
R5	NA	AHA_0076	1560.46	-0.354222	0.591843	-0.598506	0.549502	0.65269	1547.46	1765.9	1939.17	429.526	1486.53	2194.17	AHA_0076	CP000462.1	84081	84569	-	489	ABK38944	ABK38944;	aha:AHA_0076;	unreviewed	A0KEF3_AERHH	RNA-binding protein	Aeromonas hydrophila subsp. hydrophila (strain ATCC 7966 / DSM 30187 / BCRC 13018 / CCUG 14551 / JCM 1027 / KCTC 2358 / NCIMB 9240 / NCTC 8049)	163									NA		NA	NA				membrane [GO:0016020]	membrane [GO:0016020]; RNA binding [GO:0003723]	RNA binding [GO:0003723]	GO:0003723; GO:0016020	77272110;
R5	codA	AHA_0082	2541.53	-1.5278	0.395955	-3.85852	0.000114076	0.000533055	3669.97	3572.6	4078.53	1127.5	841.598	1958.99	AHA_0082	CP000462.1	90960	92222	+	1263	ABK38390	ABK38390;	aha:AHA_0082;	unreviewed	A0KEF4_AERHH	Cytosine deaminase (EC 3.5.4.1)	Aeromonas hydrophila subsp. hydrophila (strain ATCC 7966 / DSM 30187 / BCRC 13018 / CCUG 14551 / JCM 1027 / KCTC 2358 / NCIMB 9240 / NCTC 8049)	421						3.5.4.1			NA		NA	NA					5-fluorocytosine deaminase activity [GO:0102480]; cytosine deaminase activity [GO:0004131]	5-fluorocytosine deaminase activity [GO:0102480]; cytosine deaminase activity [GO:0004131]	GO:0004131; GO:0102480
R5	crcB	AHA_0083	260.365	-0.981162	0.422466	-2.32247	0.0202079	0.0475149	364.401	313.386	360.1	273.9	130.226	120.176	AHA_0083	CP000462.1	92274	92687	+	414	ABK37803	ABK37803;	aha:AHA_0083;	unreviewed	A0KEF5_AERHH	Fluoride-specific ion channel FluC	Aeromonas hydrophila subsp. hydrophila (strain ATCC 7966 / DSM 30187 / BCRC 13018 / CCUG 14551 / JCM 1027 / KCTC 2358 / NCIMB 9240 / NCTC 8049)	138		BINDING 88; /ligand="Na(+)"; /ligand_id="ChEBI:CHEBI:29101"; /ligand_note="structural"; /evidence="ECO:0000256|HAMAP-Rule:MF_00454"; BINDING 91; /ligand="Na(+)"; /ligand_id="ChEBI:CHEBI:29101"; /ligand_note="structural"; /evidence="ECO:0000256|HAMAP-Rule:MF_00454"					ACTIVITY REGULATION: Na(+) is not transported, but it plays an essential structural role and its presence is essential for fluoride channel function. {ECO:0000256|HAMAP-Rule:MF_00454}.	FUNCTION: Fluoride-specific ion channel. Important for reducing fluoride concentration in the cell, thus reducing its toxicity. {ECO:0000256|HAMAP-Rule:MF_00454}.	NA		NA	NA				plasma membrane [GO:0005886]	plasma membrane [GO:0005886]; fluoride transmembrane transporter activity [GO:1903425]	fluoride transmembrane transporter activity [GO:1903425]	GO:0005886; GO:1903425
R5	NA	AHA_0084	1200.98	-0.43032	0.320471	-1.34277	0.179345	0.272648	1402.69	1457.49	1274.89	910.407	775.156	1385.25	AHA_0084	CP000462.1	92756	93505	+	750	ABK36304	ABK36304;	aha:AHA_0084;	unreviewed	A0KEF6_AERHH	Ubiquinone/menaquinone biosynthesis C-methyltransferase UbiE (EC 2.1.1.163) (EC 2.1.1.201) (2-methoxy-6-polyprenyl-1,4-benzoquinol methylase) (Demethylmenaquinone methyltransferase)	Aeromonas hydrophila subsp. hydrophila (strain ATCC 7966 / DSM 30187 / BCRC 13018 / CCUG 14551 / JCM 1027 / KCTC 2358 / NCIMB 9240 / NCTC 8049)	250		BINDING 73; /ligand="S-adenosyl-L-methionine"; /ligand_id="ChEBI:CHEBI:59789"; /evidence="ECO:0000256|HAMAP-Rule:MF_01813"; BINDING 94; /ligand="S-adenosyl-L-methionine"; /ligand_id="ChEBI:CHEBI:59789"; /evidence="ECO:0000256|HAMAP-Rule:MF_01813"; BINDING 122..123; /ligand="S-adenosyl-L-methionine"; /ligand_id="ChEBI:CHEBI:59789"; /evidence="ECO:0000256|HAMAP-Rule:MF_01813"	CATALYTIC ACTIVITY: Reaction=a 2-demethylmenaquinol + S-adenosyl-L-methionine = a menaquinol + H(+) + S-adenosyl-L-homocysteine; Xref=Rhea:RHEA:42640, Rhea:RHEA-COMP:9539, Rhea:RHEA-COMP:9563, ChEBI:CHEBI:15378, ChEBI:CHEBI:18151, ChEBI:CHEBI:55437, ChEBI:CHEBI:57856, ChEBI:CHEBI:59789; EC=2.1.1.163; Evidence={ECO:0000256|HAMAP-Rule:MF_01813}; CATALYTIC ACTIVITY: Reaction=a 2-methoxy-6-all-trans-…			2.1.1.163; 2.1.1.201		FUNCTION: Methyltransferase required for the conversion of demethylmenaquinol (DMKH2) to menaquinol (MKH2) and the conversion of 2-polyprenyl-6-methoxy-1,4-benzoquinol (DDMQH2) to 2-polyprenyl-3-methyl-6-methoxy-1,4-benzoquinol (DMQH2). {ECO:0000256|HAMAP-Rule:MF_01813}.	NA	PATHWAY: Cofactor biosynthesis; ubiquinone biosynthesis. {ECO:0000256|HAMAP-Rule:MF_01813}.; PATHWAY: Quinol/quinone metabolism; menaquinone biosynthesis; menaquinol from 1,4-dihydroxy-2-naphthoate: step 2/2. {ECO:0000256|HAMAP-Rule:MF_01813}.	NA	NA	RHEA:42640 RHEA:28286		aerobic respiration [GO:0009060]; menaquinone biosynthetic process [GO:0009234]; methylation [GO:0032259]; ubiquinone biosynthetic process [GO:0006744]		2-octaprenyl-6-methoxy-1,4-benzoquinone methylase activity [GO:0043333]; demethylmenaquinone methyltransferase activity [GO:0043770]; S-adenosylmethionine:2-demethylmenaquinol methyltransferase activity [GO:0102094]; S-adenosylmethionine:2-demethylmenaquinol-7 methyltransferase activity [GO:0102955]; S-adenosylmethionine:2-demethylquinol-8 methyltransferase activity [GO:0102027]; aerobic respirat…	2-octaprenyl-6-methoxy-1,4-benzoquinone methylase activity [GO:0043333]; demethylmenaquinone methyltransferase activity [GO:0043770]; S-adenosylmethionine:2-demethylmenaquinol methyltransferase activity [GO:0102094]; S-adenosylmethionine:2-demethylmenaquinol-7 methyltransferase activity [GO:0102955]; S-adenosylmethionine:2-demethylquinol-8 methyltransferase activity [GO:0102027]	GO:0006744; GO:0009060; GO:0009234; GO:0032259; GO:0043333; GO:0043770; GO:0102027; GO:0102094; GO:0102955	77271993;
R5	NA	AHA_0085	710.748	-0.811937	0.222404	-3.65072	0.000261503	0.00112358	818.654	941.152	956.167	501.113	463.322	584.079	AHA_0085	CP000462.1	93517	94122	+	606	ABK38896	ABK38896;	aha:AHA_0085;	unreviewed	A0KEF7_AERHH	Ubiquinone biosynthesis accessory factor UbiJ	Aeromonas hydrophila subsp. hydrophila (strain ATCC 7966 / DSM 30187 / BCRC 13018 / CCUG 14551 / JCM 1027 / KCTC 2358 / NCIMB 9240 / NCTC 8049)	202								FUNCTION: Required for ubiquinone (coenzyme Q) biosynthesis. Binds hydrophobic ubiquinone biosynthetic intermediates via its SCP2 domain and is essential for the stability of the Ubi complex. May constitute a docking platform where Ubi enzymes assemble and access their SCP2-bound polyprenyl substrates. {ECO:0000256|HAMAP-Rule:MF_02215}.	NA	PATHWAY: Cofactor biosynthesis; ubiquinone biosynthesis. {ECO:0000256|HAMAP-Rule:MF_02215}.	NA	NA			ubiquinone biosynthetic process from chorismate [GO:0032150]	cytoplasm [GO:0005737]	cytoplasm [GO:0005737]; ubiquinone biosynthetic process from chorismate [GO:0032150]		GO:0005737; GO:0032150	77271992;
R5	ubiB	AHA_0086	1742.45	-0.540821	0.26648	-2.0295	0.0424072	0.085574	2064.61	2056.41	2075.61	1794.36	1184.44	1279.29	AHA_0086	CP000462.1	94125	95762	+	1638	ABK38880	ABK38880;	aha:AHA_0086;	reviewed	UBIB_AERHH	Probable protein kinase UbiB (EC 2.7.-.-) (Ubiquinone biosynthesis protein UbiB)	Aeromonas hydrophila subsp. hydrophila (strain ATCC 7966 / DSM 30187 / BCRC 13018 / CCUG 14551 / JCM 1027 / KCTC 2358 / NCIMB 9240 / NCTC 8049)	546	ACT_SITE 287; /note="Proton acceptor"; /evidence="ECO:0000255|HAMAP-Rule:MF_00414"	BINDING 129..137; /ligand="ATP"; /ligand_id="ChEBI:CHEBI:30616"; /evidence="ECO:0000255|HAMAP-Rule:MF_00414"; BINDING 152; /ligand="ATP"; /ligand_id="ChEBI:CHEBI:30616"; /evidence="ECO:0000255|HAMAP-Rule:MF_00414"				2.7.-.-		FUNCTION: Is probably a protein kinase regulator of UbiI activity which is involved in aerobic coenzyme Q (ubiquinone) biosynthesis. {ECO:0000255|HAMAP-Rule:MF_00414}.	NA	PATHWAY: Cofactor biosynthesis; ubiquinone biosynthesis [regulation].	NA	NA			phosphorylation [GO:0016310]; regulation of ubiquinone biosynthetic process [GO:0010795]; ubiquinone biosynthetic process [GO:0006744]	plasma membrane [GO:0005886]	plasma membrane [GO:0005886]; ATP binding [GO:0005524]; protein kinase activity [GO:0004672]; phosphorylation [GO:0016310]; regulation of ubiquinone biosynthetic process [GO:0010795]; ubiquinone biosynthetic process [GO:0006744]	ATP binding [GO:0005524]; protein kinase activity [GO:0004672]	GO:0004672; GO:0005524; GO:0005886; GO:0006744; GO:0010795; GO:0016310
R5	tatA	AHA_0087	374.767	-1.51395	0.365085	-4.14685	3.37083e-05	0.00018426	508.165	573.048	582.647	143.175	158.575	282.994	AHA_0087	CP000462.1	95806	96051	+	246	ABK39575	ABK39575;	aha:AHA_0087;	unreviewed	A0KEF9_AERHH	Sec-independent protein translocase protein TatA	Aeromonas hydrophila subsp. hydrophila (strain ATCC 7966 / DSM 30187 / BCRC 13018 / CCUG 14551 / JCM 1027 / KCTC 2358 / NCIMB 9240 / NCTC 8049)	82								FUNCTION: Part of the twin-arginine translocation (Tat) system that transports large folded proteins containing a characteristic twin-arginine motif in their signal peptide across membranes. TatA could form the protein-conducting channel of the Tat system. {ECO:0000256|HAMAP-Rule:MF_00236}.	NA		NA	NA			protein transport by the Tat complex [GO:0043953]	TAT protein transport complex [GO:0033281]	TAT protein transport complex [GO:0033281]; protein transmembrane transporter activity [GO:0008320]; protein transport by the Tat complex [GO:0043953]	protein transmembrane transporter activity [GO:0008320]	GO:0008320; GO:0033281; GO:0043953
R5	tatB	AHA_0088	469.295	-0.737546	0.197407	-3.73618	0.000186838	0.000820145	557.084	603.889	598.303	333.816	340.183	382.494	AHA_0088	CP000462.1	96058	96498	+	441	ABK38093	ABK38093;	aha:AHA_0088;	reviewed	TATB_AERHH	Sec-independent protein translocase protein TatB	Aeromonas hydrophila subsp. hydrophila (strain ATCC 7966 / DSM 30187 / BCRC 13018 / CCUG 14551 / JCM 1027 / KCTC 2358 / NCIMB 9240 / NCTC 8049)	147								FUNCTION: Part of the twin-arginine translocation (Tat) system that transports large folded proteins containing a characteristic twin-arginine motif in their signal peptide across membranes. Together with TatC, TatB is part of a receptor directly interacting with Tat signal peptides. TatB may form an oligomeric binding site that transiently accommodates folded Tat precursor proteins before their …	NA		NA	NA			protein transport by the Tat complex [GO:0043953]	TAT protein transport complex [GO:0033281]	TAT protein transport complex [GO:0033281]; protein transmembrane transporter activity [GO:0008320]; protein transport by the Tat complex [GO:0043953]	protein transmembrane transporter activity [GO:0008320]	GO:0008320; GO:0033281; GO:0043953
R5	tatC	AHA_0089	408.105	-0.117705	0.332353	-0.354157	0.723221	0.798635	444.27	409.888	420.49	528.347	279.942	365.695	AHA_0089	CP000462.1	96498	97250	+	753	ABK38683	ABK38683;	aha:AHA_0089;	unreviewed	A0KEG1_AERHH	Sec-independent protein translocase protein TatC	Aeromonas hydrophila subsp. hydrophila (strain ATCC 7966 / DSM 30187 / BCRC 13018 / CCUG 14551 / JCM 1027 / KCTC 2358 / NCIMB 9240 / NCTC 8049)	251								FUNCTION: Part of the twin-arginine translocation (Tat) system that transports large folded proteins containing a characteristic twin-arginine motif in their signal peptide across membranes. Together with TatB, TatC is part of a receptor directly interacting with Tat signal peptides. {ECO:0000256|HAMAP-Rule:MF_00902}.	NA		NA	NA			protein transport by the Tat complex [GO:0043953]	TAT protein transport complex [GO:0033281]	TAT protein transport complex [GO:0033281]; protein transmembrane transporter activity [GO:0008320]; protein transport by the Tat complex [GO:0043953]	protein transmembrane transporter activity [GO:0008320]	GO:0008320; GO:0033281; GO:0043953	77271988;
R5	NA	AHA_0090	393.45	0.848197	0.583093	1.45465	0.145766	0.230408	337.445	302.442	203.535	869.945	450.92	196.416	AHA_0090	CP000462.1	97365	98147	+	783	ABK38917	ABK38917;	aha:AHA_0090;	unreviewed	A0KEG2_AERHH	Deoxyribonuclease TatD (EC 3.1.21.-)	Aeromonas hydrophila subsp. hydrophila (strain ATCC 7966 / DSM 30187 / BCRC 13018 / CCUG 14551 / JCM 1027 / KCTC 2358 / NCIMB 9240 / NCTC 8049)	261						3.1.21.-			NA		NA	NA					hydrolase activity, acting on ester bonds [GO:0016788]	hydrolase activity, acting on ester bonds [GO:0016788]	GO:0016788
R5	hemB	AHA_0091	1009.93	1.748	0.288913	6.05027	1.44604e-09	1.81022e-08	434.286	446.699	508.837	1396.74	1276.57	1996.46	AHA_0091	CP000462.1	98154	99170	+	1017	ABK39315	ABK39315;	aha:AHA_0091;	unreviewed	A0KEG3_AERHH	Delta-aminolevulinic acid dehydratase (EC 4.2.1.24)	Aeromonas hydrophila subsp. hydrophila (strain ATCC 7966 / DSM 30187 / BCRC 13018 / CCUG 14551 / JCM 1027 / KCTC 2358 / NCIMB 9240 / NCTC 8049)	339	ACT_SITE 204; /note="Schiff-base intermediate with substrate"; /evidence="ECO:0000256|PIRSR:PIRSR001415-1"; ACT_SITE 259; /note="Schiff-base intermediate with substrate"; /evidence="ECO:0000256|PIRSR:PIRSR001415-1"	BINDING 244; /ligand="Mg(2+)"; /ligand_id="ChEBI:CHEBI:18420"; /evidence="ECO:0000256|PIRSR:PIRSR001415-5"	CATALYTIC ACTIVITY: Reaction=2 5-aminolevulinate = H(+) + 2 H2O + porphobilinogen; Xref=Rhea:RHEA:24064, ChEBI:CHEBI:15377, ChEBI:CHEBI:15378, ChEBI:CHEBI:58126, ChEBI:CHEBI:356416; EC=4.2.1.24; Evidence={ECO:0000256|ARBA:ARBA00001227, ECO:0000256|RuleBase:RU000515};			4.2.1.24			NA	PATHWAY: Porphyrin-containing compound metabolism; protoporphyrin-IX biosynthesis; coproporphyrinogen-III from 5-aminolevulinate: step 1/4. {ECO:0000256|ARBA:ARBA00004694}.	NA	NA	RHEA:24064		protoporphyrinogen IX biosynthetic process [GO:0006782]		metal ion binding [GO:0046872]; porphobilinogen synthase activity [GO:0004655]; protoporphyrinogen IX biosynthetic process [GO:0006782]	metal ion binding [GO:0046872]; porphobilinogen synthase activity [GO:0004655]	GO:0004655; GO:0006782; GO:0046872
R5	prlC	AHA_0092	3881.69	0.125935	0.327712	0.384285	0.700767	0.780433	3369.46	3782.51	3984.59	2691.54	4751.93	4710.1	AHA_0092	CP000462.1	99396	101435	+	2040	ABK38002	ABK38002;	aha:AHA_0092;	unreviewed	A0KEG4_AERHH	oligopeptidase A (EC 3.4.24.70)	Aeromonas hydrophila subsp. hydrophila (strain ATCC 7966 / DSM 30187 / BCRC 13018 / CCUG 14551 / JCM 1027 / KCTC 2358 / NCIMB 9240 / NCTC 8049)	680			CATALYTIC ACTIVITY: Reaction=Hydrolysis of oligopeptides, with broad specificity. Gly or Ala commonly occur as P1 or P1' residues, but more distant residues are also important, as is shown by the fact that Z-Gly-Pro-Gly-|-Gly-Pro-Ala is cleaved, but not Z-(Gly)(5).; EC=3.4.24.70; Evidence={ECO:0000256|ARBA:ARBA00024603};		COFACTOR: Name=Zn(2+); Xref=ChEBI:CHEBI:29105; Evidence={ECO:0000256|RuleBase:RU003435}; Note=Binds 1 zinc ion. {ECO:0000256|RuleBase:RU003435};	3.4.24.70			NA		NA	NA			proteolysis [GO:0006508]		metal ion binding [GO:0046872]; metalloendopeptidase activity [GO:0004222]; proteolysis [GO:0006508]	metal ion binding [GO:0046872]; metalloendopeptidase activity [GO:0004222]	GO:0004222; GO:0006508; GO:0046872	77271985;
R5	NA	AHA_0093	1194.95	-1.04313	0.420475	-2.48083	0.0131075	0.0330623	1570.42	1619.66	1638.34	1126.73	791.988	422.553	AHA_0093	CP000462.1	101643	104183	+	2541	ABK36087	ABK36087;	aha:AHA_0093;	unreviewed	A0KEG5_AERHH	MorA	Aeromonas hydrophila subsp. hydrophila (strain ATCC 7966 / DSM 30187 / BCRC 13018 / CCUG 14551 / JCM 1027 / KCTC 2358 / NCIMB 9240 / NCTC 8049)	847									NA		NA	NA			regulation of DNA-templated transcription [GO:0006355]		regulation of DNA-templated transcription [GO:0006355]		GO:0006355
R5	NA	AHA_0094	389.353	0.63706	0.338776	1.88048	0.0600428	0.112747	249.59	371.088	294.119	620.944	424.343	376.033	AHA_0094	CP000462.1	104281	105024	+	744	ABK36028	ABK36028;	aha:AHA_0094;	reviewed	RSMJ_AERHH	Ribosomal RNA small subunit methyltransferase J (EC 2.1.1.242) (16S rRNA m2G1516 methyltransferase) (rRNA (guanine-N(2)-)-methyltransferase)	Aeromonas hydrophila subsp. hydrophila (strain ATCC 7966 / DSM 30187 / BCRC 13018 / CCUG 14551 / JCM 1027 / KCTC 2358 / NCIMB 9240 / NCTC 8049)	248		BINDING 97..98; /ligand="S-adenosyl-L-methionine"; /ligand_id="ChEBI:CHEBI:59789"; /evidence="ECO:0000255|HAMAP-Rule:MF_01523"; BINDING 113..114; /ligand="S-adenosyl-L-methionine"; /ligand_id="ChEBI:CHEBI:59789"; /evidence="ECO:0000255|HAMAP-Rule:MF_01523"; BINDING 167; /ligand="S-adenosyl-L-methionine"; /ligand_id="ChEBI:CHEBI:59789"; /evidence="ECO:0000255|HAMAP-Rule:MF_01523"	CATALYTIC ACTIVITY: Reaction=guanosine(1516) in 16S rRNA + S-adenosyl-L-methionine = H(+) + N(2)-methylguanosine(1516) in 16S rRNA + S-adenosyl-L-homocysteine; Xref=Rhea:RHEA:43220, Rhea:RHEA-COMP:10412, Rhea:RHEA-COMP:10413, ChEBI:CHEBI:15378, ChEBI:CHEBI:57856, ChEBI:CHEBI:59789, ChEBI:CHEBI:74269, ChEBI:CHEBI:74481; EC=2.1.1.242; Evidence={ECO:0000255|HAMAP-Rule:MF_01523};			2.1.1.242		FUNCTION: Specifically methylates the guanosine in position 1516 of 16S rRNA. {ECO:0000255|HAMAP-Rule:MF_01523}.	NA		NA	NA	RHEA:43220			cytoplasm [GO:0005737]	cytoplasm [GO:0005737]; rRNA (guanine-N2-)-methyltransferase activity [GO:0008990]	rRNA (guanine-N2-)-methyltransferase activity [GO:0008990]	GO:0005737; GO:0008990
R5	NA	AHA_0095	267.392	0.793809	0.618819	1.28278	0.199569	0.297949	179.705	220.862	186.76	664.52	209.071	143.435	AHA_0095	CP000462.1	105385	106371	-	987	ABK36472	ABK36472;	aha:AHA_0095;	unreviewed	A0KEG7_AERHH	DUF4382 domain-containing protein	Aeromonas hydrophila subsp. hydrophila (strain ATCC 7966 / DSM 30187 / BCRC 13018 / CCUG 14551 / JCM 1027 / KCTC 2358 / NCIMB 9240 / NCTC 8049)	329									NA		NA	NA
R5	NA	AHA_0096	3197.46	-1.11874	0.229745	-4.86949	1.11885e-06	8.20622e-06	4163.16	4437.14	4535.92	1794.36	2399.88	1854.32	AHA_0096	CP000462.1	106571	108058	-	1488	ABK39541	ABK39541;	aha:AHA_0096;	reviewed	GPPA_AERHH	Guanosine-5'-triphosphate,3'-diphosphate pyrophosphatase (EC 3.6.1.40) (Guanosine pentaphosphate phosphohydrolase) (pppGpp-5'-phosphohydrolase)	Aeromonas hydrophila subsp. hydrophila (strain ATCC 7966 / DSM 30187 / BCRC 13018 / CCUG 14551 / JCM 1027 / KCTC 2358 / NCIMB 9240 / NCTC 8049)	496			CATALYTIC ACTIVITY: Reaction=guanosine 3'-diphosphate 5'-triphosphate + H2O = guanosine 3',5'-bis(diphosphate) + H(+) + phosphate; Xref=Rhea:RHEA:13073, ChEBI:CHEBI:15377, ChEBI:CHEBI:15378, ChEBI:CHEBI:43474, ChEBI:CHEBI:77828, ChEBI:CHEBI:142410; EC=3.6.1.40; Evidence={ECO:0000255|HAMAP-Rule:MF_01550};			3.6.1.40		FUNCTION: Catalyzes the conversion of pppGpp to ppGpp. Guanosine pentaphosphate (pppGpp) is a cytoplasmic signaling molecule which together with ppGpp controls the 'stringent response', an adaptive process that allows bacteria to respond to amino acid starvation, resulting in the coordinated regulation of numerous cellular activities. {ECO:0000255|HAMAP-Rule:MF_01550}.	NA	PATHWAY: Purine metabolism; ppGpp biosynthesis; ppGpp from GTP: step 2/2. {ECO:0000255|HAMAP-Rule:MF_01550}.	NA	NA	RHEA:13073		guanosine pentaphosphate catabolic process [GO:0015974]; guanosine tetraphosphate biosynthetic process [GO:0015970]		guanosine-5'-triphosphate,3'-diphosphate diphosphatase activity [GO:0008894]; guanosine pentaphosphate catabolic process [GO:0015974]; guanosine tetraphosphate biosynthetic process [GO:0015970]	guanosine-5'-triphosphate,3'-diphosphate diphosphatase activity [GO:0008894]	GO:0008894; GO:0015970; GO:0015974
R5	NA	AHA_0097	10092	-1.565	0.433123	-3.61328	0.000302345	0.00127475	13610.6	15600.6	16044.6	2560.03	6639.77	6096.65	AHA_0097	CP000462.1	108076	109362	-	1287	ABK39109	ABK39109;	aha:AHA_0097;	reviewed	RHLB_AERHH	ATP-dependent RNA helicase RhlB (EC 3.6.4.13)	Aeromonas hydrophila subsp. hydrophila (strain ATCC 7966 / DSM 30187 / BCRC 13018 / CCUG 14551 / JCM 1027 / KCTC 2358 / NCIMB 9240 / NCTC 8049)	429		BINDING 53..60; /ligand="ATP"; /ligand_id="ChEBI:CHEBI:30616"; /evidence="ECO:0000255|HAMAP-Rule:MF_00661"	CATALYTIC ACTIVITY: Reaction=ATP + H2O = ADP + H(+) + phosphate; Xref=Rhea:RHEA:13065, ChEBI:CHEBI:15377, ChEBI:CHEBI:15378, ChEBI:CHEBI:30616, ChEBI:CHEBI:43474, ChEBI:CHEBI:456216; EC=3.6.4.13; Evidence={ECO:0000255|HAMAP-Rule:MF_00661};			3.6.4.13		FUNCTION: DEAD-box RNA helicase involved in RNA degradation. Has RNA-dependent ATPase activity and unwinds double-stranded RNA. {ECO:0000255|HAMAP-Rule:MF_00661}.	NA		NA	NA	RHEA:13065		RNA catabolic process [GO:0006401]	cytoplasm [GO:0005737]	cytoplasm [GO:0005737]; ATP binding [GO:0005524]; ATP hydrolysis activity [GO:0016887]; RNA binding [GO:0003723]; RNA helicase activity [GO:0003724]; RNA catabolic process [GO:0006401]	ATP binding [GO:0005524]; ATP hydrolysis activity [GO:0016887]; RNA binding [GO:0003723]; RNA helicase activity [GO:0003724]	GO:0003723; GO:0003724; GO:0005524; GO:0005737; GO:0006401; GO:0016887
R5	trx	AHA_0098	14472.3	-1.20097	0.692407	-1.73449	0.082832	0.146327	19127.6	22414.5	18969	1961.66	8283.1	16077.7	AHA_0098	CP000462.1	109476	109799	+	324	ABK36091	ABK36091;	aha:AHA_0098;	unreviewed	A0KEH0_AERHH	Thioredoxin	Aeromonas hydrophila subsp. hydrophila (strain ATCC 7966 / DSM 30187 / BCRC 13018 / CCUG 14551 / JCM 1027 / KCTC 2358 / NCIMB 9240 / NCTC 8049)	108									NA		NA	NA					protein-disulfide reductase activity [GO:0015035]	protein-disulfide reductase activity [GO:0015035]	GO:0015035
R5	rho	AHA_0099	9018.48	0.311613	0.384728	0.809958	0.417964	0.531597	8424.15	8164.94	7556.51	14782.1	8585.19	6598.02	AHA_0099	CP000462.1	110010	111272	+	1263	ABK39781	ABK39781;	aha:AHA_0099;	unreviewed	A0KEH1_AERHH	Transcription termination factor Rho (EC 3.6.4.-) (ATP-dependent helicase Rho)	Aeromonas hydrophila subsp. hydrophila (strain ATCC 7966 / DSM 30187 / BCRC 13018 / CCUG 14551 / JCM 1027 / KCTC 2358 / NCIMB 9240 / NCTC 8049)	421		BINDING 169..174; /ligand="ATP"; /ligand_id="ChEBI:CHEBI:30616"; /evidence="ECO:0000256|HAMAP-Rule:MF_01884"; BINDING 181..186; /ligand="ATP"; /ligand_id="ChEBI:CHEBI:30616"; /evidence="ECO:0000256|HAMAP-Rule:MF_01884"; BINDING 212; /ligand="ATP"; /ligand_id="ChEBI:CHEBI:30616"; /evidence="ECO:0000256|HAMAP-Rule:MF_01884"				3.6.4.-		FUNCTION: Facilitates transcription termination by a mechanism that involves Rho binding to the nascent RNA, activation of Rho's RNA-dependent ATPase activity, and release of the mRNA from the DNA template. {ECO:0000256|HAMAP-Rule:MF_01884}.	NA		NA	NA		SITE 326; /note="RNA-binding 2"; /evidence="ECO:0000256|HAMAP-Rule:MF_01884"	DNA-templated transcription termination [GO:0006353]	cytosol [GO:0005829]	cytosol [GO:0005829]; ATP binding [GO:0005524]; ATP-dependent activity, acting on RNA [GO:0008186]; helicase activity [GO:0004386]; hydrolase activity [GO:0016787]; RNA binding [GO:0003723]; DNA-templated transcription termination [GO:0006353]	ATP binding [GO:0005524]; ATP-dependent activity, acting on RNA [GO:0008186]; helicase activity [GO:0004386]; hydrolase activity [GO:0016787]; RNA binding [GO:0003723]	GO:0003723; GO:0004386; GO:0005524; GO:0005829; GO:0006353; GO:0008186; GO:0016787	77271977;
R5	NA	AHA_0100	530.316	0.611822	0.550661	1.11107	0.266539	0.371506	374.384	440.73	443.974	1182.75	392.451	347.604	AHA_0100	CP000462.1	111589	112386	+	798	ABK37722	ABK37722;	aha:AHA_0100;	unreviewed	A0KEH2_AERHH	Uncharacterized protein	Aeromonas hydrophila subsp. hydrophila (strain ATCC 7966 / DSM 30187 / BCRC 13018 / CCUG 14551 / JCM 1027 / KCTC 2358 / NCIMB 9240 / NCTC 8049)	266									NA		NA	NA
R5	NA	AHA_0101	2526.8	0.641645	0.24734	2.59418	0.00948155	0.0252344	1865.93	1889.27	2166.19	2995.78	2581.49	3662.12	AHA_0101	CP000462.1	112420	113886	+	1467	ABK39084	ABK39084;	aha:AHA_0101;	reviewed	UBID_AERHH	3-octaprenyl-4-hydroxybenzoate carboxy-lyase (EC 4.1.1.98) (Polyprenyl p-hydroxybenzoate decarboxylase)	Aeromonas hydrophila subsp. hydrophila (strain ATCC 7966 / DSM 30187 / BCRC 13018 / CCUG 14551 / JCM 1027 / KCTC 2358 / NCIMB 9240 / NCTC 8049)	489	ACT_SITE 287; /note="Proton donor"; /evidence="ECO:0000255|HAMAP-Rule:MF_01636"	BINDING 172; /ligand="Mn(2+)"; /ligand_id="ChEBI:CHEBI:29035"; /evidence="ECO:0000255|HAMAP-Rule:MF_01636"; BINDING 175..177; /ligand="prenyl-FMN"; /ligand_id="ChEBI:CHEBI:87746"; /evidence="ECO:0000255|HAMAP-Rule:MF_01636"; BINDING 189..191; /ligand="prenyl-FMN"; /ligand_id="ChEBI:CHEBI:87746"; /evidence="ECO:0000255|HAMAP-Rule:MF_01636"; BINDING 194..195; /ligand="prenyl-FMN"; /ligand_id="ChEBI…	CATALYTIC ACTIVITY: Reaction=a 4-hydroxy-3-all-trans-polyprenylbenzoate + H(+) = a 2-all-trans-polyprenylphenol + CO2; Xref=Rhea:RHEA:41680, Rhea:RHEA-COMP:9514, Rhea:RHEA-COMP:9516, ChEBI:CHEBI:1269, ChEBI:CHEBI:15378, ChEBI:CHEBI:16526, ChEBI:CHEBI:78396; EC=4.1.1.98; Evidence={ECO:0000255|HAMAP-Rule:MF_01636};		COFACTOR: Name=prenyl-FMN; Xref=ChEBI:CHEBI:87746; Evidence={ECO:0000255|HAMAP-Rule:MF_01636}; Note=Binds 1 prenylated FMN (prenyl-FMN) per subunit. {ECO:0000255|HAMAP-Rule:MF_01636}; COFACTOR: Name=Mn(2+); Xref=ChEBI:CHEBI:29035; Evidence={ECO:0000255|HAMAP-Rule:MF_01636};	4.1.1.98		FUNCTION: Catalyzes the decarboxylation of 3-octaprenyl-4-hydroxy benzoate to 2-octaprenylphenol, an intermediate step in ubiquinone biosynthesis. {ECO:0000255|HAMAP-Rule:MF_01636}.	NA	PATHWAY: Cofactor biosynthesis; ubiquinone biosynthesis. {ECO:0000255|HAMAP-Rule:MF_01636}.	NA	NA	RHEA:41680		ubiquinone biosynthetic process [GO:0006744]	plasma membrane [GO:0005886]	plasma membrane [GO:0005886]; 3-octaprenyl-4-hydroxybenzoate carboxy-lyase activity [GO:0008694]; metal ion binding [GO:0046872]; ubiquinone biosynthetic process [GO:0006744]	3-octaprenyl-4-hydroxybenzoate carboxy-lyase activity [GO:0008694]; metal ion binding [GO:0046872]	GO:0005886; GO:0006744; GO:0008694; GO:0046872	77271975;
R5	NA	AHA_0102	2338.57	-0.0123322	0.308784	-0.0399379	0.968143	0.979737	2300.22	2430.48	2313.81	1741.45	2154.49	3090.97	AHA_0102	CP000462.1	114058	114753	+	696	ABK37410	ABK37410;	aha:AHA_0102;	unreviewed	A0KEH4_AERHH	NAD(P)H-flavin reductase (FMN reductase) (EC 1.16.1.3)	Aeromonas hydrophila subsp. hydrophila (strain ATCC 7966 / DSM 30187 / BCRC 13018 / CCUG 14551 / JCM 1027 / KCTC 2358 / NCIMB 9240 / NCTC 8049)	232						1.16.1.3			NA		NA	NA					oxidoreductase activity [GO:0016491]	oxidoreductase activity [GO:0016491]	GO:0016491
R5	NA	AHA_0103	479.93	-0.691204	0.38891	-1.77729	0.0755213	0.135778	631.961	595.93	549.097	227.213	348.156	527.222	AHA_0103	CP000462.1	114889	115143	-	255	ABK37642	ABK37642;	aha:AHA_0103;	unreviewed	A0KEH5_AERHH	Ubiquinone biosynthesis accessory factor UbiK	Aeromonas hydrophila subsp. hydrophila (strain ATCC 7966 / DSM 30187 / BCRC 13018 / CCUG 14551 / JCM 1027 / KCTC 2358 / NCIMB 9240 / NCTC 8049)	85								FUNCTION: Required for efficient ubiquinone (coenzyme Q) biosynthesis. UbiK is probably an accessory factor of Ubi enzymes and facilitates ubiquinone biosynthesis by acting as an assembly factor, a targeting factor, or both. {ECO:0000256|HAMAP-Rule:MF_02216}.	NA	PATHWAY: Cofactor biosynthesis; ubiquinone biosynthesis. {ECO:0000256|HAMAP-Rule:MF_02216}.	NA	NA			ubiquinone biosynthetic process [GO:0006744]	cytoplasm [GO:0005737]	cytoplasm [GO:0005737]; ubiquinone biosynthetic process [GO:0006744]		GO:0005737; GO:0006744	77271973;
R5	NA	AHA_0104	20227	-2.7218	0.492716	-5.52407	3.31226e-08	3.23724e-07	31862.6	34953.9	38568.7	2974	3878.44	9124.29	AHA_0104	CP000462.1	115445	117859	+	2415	ABK37277	ABK37277;	aha:AHA_0104;	unreviewed	A0KEH6_AERHH	Extracellular lipase (EC 3.1.1.3)	Aeromonas hydrophila subsp. hydrophila (strain ATCC 7966 / DSM 30187 / BCRC 13018 / CCUG 14551 / JCM 1027 / KCTC 2358 / NCIMB 9240 / NCTC 8049)	805						3.1.1.3			NA		NA	NA					triglyceride lipase activity [GO:0004806]	triglyceride lipase activity [GO:0004806]	GO:0004806
R5	NA	AHA_0105	709.983	-0.580182	0.27428	-2.11529	0.0344055	0.0723425	784.71	910.31	856.636	431.86	628.984	647.397	AHA_0105	CP000462.1	118005	118835	-	831	ABK36722	ABK36722;	aha:AHA_0105;	unreviewed	A0KEH7_AERHH	GlpG protein	Aeromonas hydrophila subsp. hydrophila (strain ATCC 7966 / DSM 30187 / BCRC 13018 / CCUG 14551 / JCM 1027 / KCTC 2358 / NCIMB 9240 / NCTC 8049)	277									NA		NA	NA			proteolysis [GO:0006508]	plasma membrane [GO:0005886]	plasma membrane [GO:0005886]; serine-type endopeptidase activity [GO:0004252]; proteolysis [GO:0006508]	serine-type endopeptidase activity [GO:0004252]	GO:0004252; GO:0005886; GO:0006508
R5	NA	AHA_0106	360.753	-0.570432	0.479023	-1.19082	0.233723	0.336163	450.26	432.771	409.306	151.735	243.621	476.825	AHA_0106	CP000462.1	118835	119155	-	321	ABK36237	ABK36237;	aha:AHA_0106;	reviewed	GLPE_AERHH	Thiosulfate sulfurtransferase GlpE (EC 2.8.1.1)	Aeromonas hydrophila subsp. hydrophila (strain ATCC 7966 / DSM 30187 / BCRC 13018 / CCUG 14551 / JCM 1027 / KCTC 2358 / NCIMB 9240 / NCTC 8049)	107	ACT_SITE 65; /note="Cysteine persulfide intermediate"; /evidence="ECO:0000255|HAMAP-Rule:MF_01009"		CATALYTIC ACTIVITY: Reaction=hydrogen cyanide + thiosulfate = 2 H(+) + sulfite + thiocyanate; Xref=Rhea:RHEA:16881, ChEBI:CHEBI:15378, ChEBI:CHEBI:17359, ChEBI:CHEBI:18022, ChEBI:CHEBI:18407, ChEBI:CHEBI:33542; EC=2.8.1.1; Evidence={ECO:0000255|HAMAP-Rule:MF_01009};			2.8.1.1		FUNCTION: Catalyzes, although with low efficiency, the sulfur transfer reaction from thiosulfate to cyanide. {ECO:0000255|HAMAP-Rule:MF_01009}.	NA		NA	NA	RHEA:16881		glycerol metabolic process [GO:0006071]	cytoplasm [GO:0005737]	cytoplasm [GO:0005737]; thiosulfate sulfurtransferase activity [GO:0004792]; glycerol metabolic process [GO:0006071]	thiosulfate sulfurtransferase activity [GO:0004792]	GO:0004792; GO:0005737; GO:0006071	77271970;
R5	NA	AHA_0108	42.7627	-0.257179	0.662953	-0.387929	0.698068	0.779132	53.9114	52.7284	33.5497	77.0345	21.2614	18.0909	AHA_0108	CP000462.1	119226	119909	+	684	ABK37718	ABK37718;	aha:AHA_0108;	unreviewed	A0KEH9_AERHH	Efflux protein, LysE family	Aeromonas hydrophila subsp. hydrophila (strain ATCC 7966 / DSM 30187 / BCRC 13018 / CCUG 14551 / JCM 1027 / KCTC 2358 / NCIMB 9240 / NCTC 8049)	228									NA		NA	NA			amino acid transport [GO:0006865]	plasma membrane [GO:0005886]	plasma membrane [GO:0005886]; amino acid transport [GO:0006865]		GO:0005886; GO:0006865
R5	NA	AHA_0107	89.2901	-1.30435	0.558983	-2.33344	0.0196252	0.0464409	120.801	118.39	143.145	75.4782	61.1266	16.7987	AHA_0107	CP000462.1	119912	120742	-	831	ABK37003	ABK37003;	aha:AHA_0107;	unreviewed	A0KEI0_AERHH	Transcriptional regulator, AraC family	Aeromonas hydrophila subsp. hydrophila (strain ATCC 7966 / DSM 30187 / BCRC 13018 / CCUG 14551 / JCM 1027 / KCTC 2358 / NCIMB 9240 / NCTC 8049)	277				DNA_BIND 192..213; /note="H-T-H motif"; /evidence="ECO:0000256|PROSITE-ProRule:PRU00593"; DNA_BIND 239..262; /note="H-T-H motif"; /evidence="ECO:0000256|PROSITE-ProRule:PRU00593"					NA		NA	NA					DNA-binding transcription factor activity [GO:0003700]; sequence-specific DNA binding [GO:0043565]	DNA-binding transcription factor activity [GO:0003700]; sequence-specific DNA binding [GO:0043565]	GO:0003700; GO:0043565
R5	NA	AHA_0109	192.427	-2.29421	0.26883	-8.53406	1.413e-17	4.09366e-16	276.545	311.396	371.283	63.8063	68.2138	63.3183	AHA_0109	CP000462.1	120749	121447	-	699	ABK38514	ABK38514;	aha:AHA_0109;	unreviewed	A0KEI1_AERHH	High-affinity branched-chain amino acid transport ATP-binding protein	Aeromonas hydrophila subsp. hydrophila (strain ATCC 7966 / DSM 30187 / BCRC 13018 / CCUG 14551 / JCM 1027 / KCTC 2358 / NCIMB 9240 / NCTC 8049)	233									NA		NA	NA					ATP binding [GO:0005524]; ATP hydrolysis activity [GO:0016887]; branched-chain amino acid transmembrane transporter activity [GO:0015658]	ATP binding [GO:0005524]; ATP hydrolysis activity [GO:0016887]; branched-chain amino acid transmembrane transporter activity [GO:0015658]	GO:0005524; GO:0015658; GO:0016887	77271967;
R5	NA	AHA_0110	300.523	-2.29532	0.244192	-9.39966	5.47371e-21	2.11442e-19	480.21	496.443	522.257	119.053	92.1329	93.0391	AHA_0110	CP000462.1	121461	122231	-	771	ABK37976	ABK37976;	aha:AHA_0110;	unreviewed	A0KEI2_AERHH	High-affinity branched-chain amino acid ABC transporter, ATP-binding protein LivG	Aeromonas hydrophila subsp. hydrophila (strain ATCC 7966 / DSM 30187 / BCRC 13018 / CCUG 14551 / JCM 1027 / KCTC 2358 / NCIMB 9240 / NCTC 8049)	257									NA		NA	NA					ATP binding [GO:0005524]; ATP hydrolysis activity [GO:0016887]	ATP binding [GO:0005524]; ATP hydrolysis activity [GO:0016887]	GO:0005524; GO:0016887
R5	NA	AHA_0111	285.195	-2.038	0.253078	-8.05287	8.08719e-16	1.96417e-14	409.327	492.463	475.288	129.169	105.421	99.5002	AHA_0111	CP000462.1	122231	123499	-	1269	ABK39456	ABK39456;	aha:AHA_0111;	unreviewed	A0KEI3_AERHH	High-affinity branched-chain amino acid ABC transporter, permease protein LivM	Aeromonas hydrophila subsp. hydrophila (strain ATCC 7966 / DSM 30187 / BCRC 13018 / CCUG 14551 / JCM 1027 / KCTC 2358 / NCIMB 9240 / NCTC 8049)	423									NA		NA	NA				plasma membrane [GO:0005886]	plasma membrane [GO:0005886]; branched-chain amino acid transmembrane transporter activity [GO:0015658]	branched-chain amino acid transmembrane transporter activity [GO:0015658]	GO:0005886; GO:0015658
R5	NA	AHA_0112	190.299	-1.61651	0.244411	-6.61389	3.74362e-11	5.84004e-10	259.573	286.524	314.249	89.4845	88.5893	103.377	AHA_0112	CP000462.1	123499	124422	-	924	ABK36338	ABK36338;	aha:AHA_0112;	unreviewed	A0KEI4_AERHH	High-affinity branched-chain amino acid transport system permeaseprotein LivH	Aeromonas hydrophila subsp. hydrophila (strain ATCC 7966 / DSM 30187 / BCRC 13018 / CCUG 14551 / JCM 1027 / KCTC 2358 / NCIMB 9240 / NCTC 8049)	308									NA		NA	NA				plasma membrane [GO:0005886]	plasma membrane [GO:0005886]; transmembrane transporter activity [GO:0022857]	transmembrane transporter activity [GO:0022857]	GO:0005886; GO:0022857	77271964;
R5	NA	AHA_0113	2861.81	-1.65489	0.668007	-2.47736	0.0132358	0.0333443	4069.31	4147.63	4814.38	352.491	1234.93	2552.11	AHA_0113	CP000462.1	124490	125590	-	1101	ABK38195	ABK38195;	aha:AHA_0113;	unreviewed	A0KEI5_AERHH	Leu/Ile/Val-binding protein	Aeromonas hydrophila subsp. hydrophila (strain ATCC 7966 / DSM 30187 / BCRC 13018 / CCUG 14551 / JCM 1027 / KCTC 2358 / NCIMB 9240 / NCTC 8049)	367									NA		NA	NA			amino acid transport [GO:0006865]		amino acid transport [GO:0006865]		GO:0006865
R5	NA	AHA_0114	1292.49	0.635606	0.234185	2.71412	0.00664523	0.0187678	1096.2	1003.83	937.155	1847.27	1393.51	1477	AHA_0114	CP000462.1	126044	127045	+	1002	ABK37528	ABK37528;	aha:AHA_0114;	unreviewed	A0KEI6_AERHH	Ribose operon repressor	Aeromonas hydrophila subsp. hydrophila (strain ATCC 7966 / DSM 30187 / BCRC 13018 / CCUG 14551 / JCM 1027 / KCTC 2358 / NCIMB 9240 / NCTC 8049)	334									NA		NA	NA			regulation of DNA-templated transcription [GO:0006355]		DNA binding [GO:0003677]; regulation of DNA-templated transcription [GO:0006355]	DNA binding [GO:0003677]	GO:0003677; GO:0006355	77271962;
R5	NA	AHA_0115	252.617	3.6062	0.820356	4.3959	1.10317e-05	6.69827e-05	31.9475	52.7284	30.1947	135.394	185.152	1080.29	AHA_0115	CP000462.1	127121	128437	-	1317	ABK39393	ABK39393;	aha:AHA_0115;	unreviewed	A0KEI7_AERHH	Maltose-6'-phosphate glucosidase (EC 3.2.1.122)	Aeromonas hydrophila subsp. hydrophila (strain ATCC 7966 / DSM 30187 / BCRC 13018 / CCUG 14551 / JCM 1027 / KCTC 2358 / NCIMB 9240 / NCTC 8049)	439	ACT_SITE 170; /note="Proton donor"; /evidence="ECO:0000256|PIRSR:PIRSR601088-1"; ACT_SITE 262; /note="Proton acceptor"; /evidence="ECO:0000256|PIRSR:PIRSR601088-1"	BINDING 93; /ligand="substrate"; /evidence="ECO:0000256|PIRSR:PIRSR601088-2"; BINDING 147; /ligand="substrate"; /evidence="ECO:0000256|PIRSR:PIRSR601088-2"; BINDING 169; /ligand="Mn(2+)"; /ligand_id="ChEBI:CHEBI:29035"; /evidence="ECO:0000256|PIRSR:PIRSR601088-3"; BINDING 200; /ligand="Mn(2+)"; /ligand_id="ChEBI:CHEBI:29035"; /evidence="ECO:0000256|PIRSR:PIRSR601088-3"; BINDING 282; /ligand="subs…			COFACTOR: Name=NAD(+); Xref=ChEBI:CHEBI:57540; Evidence={ECO:0000256|RuleBase:RU361152}; Note=Binds 1 NAD(+) per subunit. {ECO:0000256|RuleBase:RU361152};	3.2.1.122			NA		NA	NA		SITE 109; /note="Increases basicity of active site Tyr"; /evidence="ECO:0000256|PIRSR:PIRSR601088-4"	carbohydrate metabolic process [GO:0005975]	membrane [GO:0016020]	membrane [GO:0016020]; maltose-6'-phosphate glucosidase activity [GO:0050081]; metal ion binding [GO:0046872]; oxidoreductase activity, acting on the CH-OH group of donors, NAD or NADP as acceptor [GO:0016616]; carbohydrate metabolic process [GO:0005975]	maltose-6'-phosphate glucosidase activity [GO:0050081]; metal ion binding [GO:0046872]; oxidoreductase activity, acting on the CH-OH group of donors, NAD or NADP as acceptor [GO:0016616]	GO:0005975; GO:0016020; GO:0016616; GO:0046872; GO:0050081
R5	NA	AHA_0116	82.3776	1.72169	0.542181	3.17549	0.00149585	0.00518563	63.895	19.8975	31.3131	149.4	147.058	82.7014	AHA_0116	CP000462.1	128443	130026	-	1584	ABK38672	ABK38672;	aha:AHA_0116;	unreviewed	A0KEI8_AERHH	Pts system maltose-specific eiicb component (EC 2.7.1.69)	Aeromonas hydrophila subsp. hydrophila (strain ATCC 7966 / DSM 30187 / BCRC 13018 / CCUG 14551 / JCM 1027 / KCTC 2358 / NCIMB 9240 / NCTC 8049)	528	ACT_SITE 462; /note="Phosphocysteine intermediate; for EIIB activity"; /evidence="ECO:0000256|PROSITE-ProRule:PRU00421"					2.7.1.69			NA		NA	NA			phosphoenolpyruvate-dependent sugar phosphotransferase system [GO:0009401]; phosphorylation [GO:0016310]	plasma membrane [GO:0005886]	plasma membrane [GO:0005886]; D-glucosamine PTS permease activity [GO:0103111]; kinase activity [GO:0016301]; protein-N(PI)-phosphohistidine-sugar phosphotransferase activity [GO:0008982]; phosphoenolpyruvate-dependent sugar phosphotransferase system [GO:0009401]; phosphorylation [GO:0016310]	D-glucosamine PTS permease activity [GO:0103111]; kinase activity [GO:0016301]; protein-N(PI)-phosphohistidine-sugar phosphotransferase activity [GO:0008982]	GO:0005886; GO:0008982; GO:0009401; GO:0016301; GO:0016310; GO:0103111
R5	NA	AHA_0117	103.113	1.2121	0.29242	4.14508	3.39699e-05	0.00018544	65.8917	64.6669	55.9162	126.835	170.977	134.39	AHA_0117	CP000462.1	130311	131015	+	705	ABK36363	ABK36363;	aha:AHA_0117;	unreviewed	A0KEI9_AERHH	Transcriptional regulator, GntR family	Aeromonas hydrophila subsp. hydrophila (strain ATCC 7966 / DSM 30187 / BCRC 13018 / CCUG 14551 / JCM 1027 / KCTC 2358 / NCIMB 9240 / NCTC 8049)	235				DNA_BIND 28..47; /note="H-T-H motif"; /evidence="ECO:0000256|PROSITE-ProRule:PRU00307"					NA		NA	NA					DNA binding [GO:0003677]; DNA-binding transcription factor activity [GO:0003700]	DNA binding [GO:0003677]; DNA-binding transcription factor activity [GO:0003700]	GO:0003677; GO:0003700	69627775;
R5	NA	AHA_0118	147.372	2.08919	0.481984	4.33457	1.46044e-05	8.67286e-05	63.895	48.7489	55.9162	365.719	225.903	124.052	AHA_0118	CP000462.1	131102	132625	-	1524	ABK35919	ABK35919;	aha:AHA_0118;	reviewed	NORR_AERHH	Anaerobic nitric oxide reductase transcription regulator NorR	Aeromonas hydrophila subsp. hydrophila (strain ATCC 7966 / DSM 30187 / BCRC 13018 / CCUG 14551 / JCM 1027 / KCTC 2358 / NCIMB 9240 / NCTC 8049)	508		BINDING 214..221; /ligand="ATP"; /ligand_id="ChEBI:CHEBI:30616"; /evidence="ECO:0000255|HAMAP-Rule:MF_01314"; BINDING 277..286; /ligand="ATP"; /ligand_id="ChEBI:CHEBI:30616"; /evidence="ECO:0000255|HAMAP-Rule:MF_01314"		DNA_BIND 483..502; /note="H-T-H motif"; /evidence="ECO:0000255|HAMAP-Rule:MF_01314"				FUNCTION: Required for the expression of anaerobic nitric oxide (NO) reductase, acts as a transcriptional activator for at least the norVW operon. Activation also requires sigma-54. {ECO:0000255|HAMAP-Rule:MF_01314}.	NA	PATHWAY: Nitrogen metabolism; nitric oxide reduction. {ECO:0000255|HAMAP-Rule:MF_01314}.	NA	NA			phosphorelay signal transduction system [GO:0000160]		ATP binding [GO:0005524]; DNA binding [GO:0003677]; DNA-binding transcription factor activity [GO:0003700]; phosphorelay signal transduction system [GO:0000160]	ATP binding [GO:0005524]; DNA binding [GO:0003677]; DNA-binding transcription factor activity [GO:0003700]	GO:0000160; GO:0003677; GO:0003700; GO:0005524
R5	norV	AHA_0119	29.4268	0.138378	0.704582	0.196398	0.844299	0.894119	14.9754	24.8719	44.7329	56.0251	23.0332	12.9221	AHA_0119	CP000462.1	132796	134280	+	1485	ABK35983	ABK35983;	aha:AHA_0119;	reviewed	NORV_AERHH	Anaerobic nitric oxide reductase flavorubredoxin (FlRd) (FlavoRb)	Aeromonas hydrophila subsp. hydrophila (strain ATCC 7966 / DSM 30187 / BCRC 13018 / CCUG 14551 / JCM 1027 / KCTC 2358 / NCIMB 9240 / NCTC 8049)	495		BINDING 79; /ligand="Fe cation"; /ligand_id="ChEBI:CHEBI:24875"; /ligand_label="1"; /evidence="ECO:0000255|HAMAP-Rule:MF_01312"; BINDING 81; /ligand="Fe cation"; /ligand_id="ChEBI:CHEBI:24875"; /ligand_label="1"; /evidence="ECO:0000255|HAMAP-Rule:MF_01312"; BINDING 83; /ligand="Fe cation"; /ligand_id="ChEBI:CHEBI:24875"; /ligand_label="2"; /evidence="ECO:0000255|HAMAP-Rule:MF_01312"; BINDING 147;…			COFACTOR: Name=Fe cation; Xref=ChEBI:CHEBI:24875; Evidence={ECO:0000255|HAMAP-Rule:MF_01312}; Note=Binds 3 Fe cations per monomer. {ECO:0000255|HAMAP-Rule:MF_01312}; COFACTOR: Name=FMN; Xref=ChEBI:CHEBI:58210; Evidence={ECO:0000255|HAMAP-Rule:MF_01312}; Note=Binds 1 FMN per monomer. {ECO:0000255|HAMAP-Rule:MF_01312};			FUNCTION: Anaerobic nitric oxide reductase; uses NADH to detoxify nitric oxide (NO), protecting several 4Fe-4S NO-sensitive enzymes. Has at least 2 reductase partners, only one of which (NorW, flavorubredoxin reductase) has been identified. NO probably binds to the di-iron center; electrons enter from the NorW at rubredoxin and are transferred sequentially to the FMN center and the di-iron center…	NA	PATHWAY: Nitrogen metabolism; nitric oxide reduction. {ECO:0000255|HAMAP-Rule:MF_01312}.	NA	NA				cytoplasm [GO:0005737]	cytoplasm [GO:0005737]; electron transfer activity [GO:0009055]; FMN binding [GO:0010181]; iron ion binding [GO:0005506]; nitric oxide reductase activity [GO:0016966]	electron transfer activity [GO:0009055]; FMN binding [GO:0010181]; iron ion binding [GO:0005506]; nitric oxide reductase activity [GO:0016966]	GO:0005506; GO:0005737; GO:0009055; GO:0010181; GO:0016966
R5	norW	AHA_0120	17.2809	2.22443	0.845128	2.63207	0.0084867	0.0229634	1.99672	1.98975	14.5382	38.1282	18.6038	28.4286	AHA_0120	CP000462.1	134280	135443	+	1164	ABK37047	ABK37047;	aha:AHA_0120;	reviewed	NORW_AERHH	Nitric oxide reductase FlRd-NAD(+) reductase (EC 1.18.1.-) (Flavorubredoxin reductase) (FlRd-reductase) (FlavoRb reductase)	Aeromonas hydrophila subsp. hydrophila (strain ATCC 7966 / DSM 30187 / BCRC 13018 / CCUG 14551 / JCM 1027 / KCTC 2358 / NCIMB 9240 / NCTC 8049)	388			CATALYTIC ACTIVITY: Reaction=H(+) + NAD(+) + 2 reduced [nitric oxide reductase rubredoxin domain] = NADH + 2 oxidized [nitric oxide reductase rubredoxin domain]; Xref=Rhea:RHEA:42960, Rhea:RHEA-COMP:10304, Rhea:RHEA-COMP:10305, ChEBI:CHEBI:15378, ChEBI:CHEBI:29033, ChEBI:CHEBI:29034, ChEBI:CHEBI:57540, ChEBI:CHEBI:57945; Evidence={ECO:0000255|HAMAP-Rule:MF_01313};		COFACTOR: Name=FAD; Xref=ChEBI:CHEBI:57692; Evidence={ECO:0000255|HAMAP-Rule:MF_01313};	1.18.1.-		FUNCTION: One of at least two accessory proteins for anaerobic nitric oxide (NO) reductase. Reduces the rubredoxin moiety of NO reductase. {ECO:0000255|HAMAP-Rule:MF_01313}.	NA	PATHWAY: Nitrogen metabolism; nitric oxide reduction. {ECO:0000255|HAMAP-Rule:MF_01313}.	NA	NA	RHEA:42960			cytoplasm [GO:0005737]	cytoplasm [GO:0005737]; oxidoreductase activity, acting on iron-sulfur proteins as donors, NAD or NADP as acceptor [GO:0016731]	oxidoreductase activity, acting on iron-sulfur proteins as donors, NAD or NADP as acceptor [GO:0016731]	GO:0005737; GO:0016731
R5	NA	AHA_0121	7.02247	3.63935	1.0598	3.43401	0.000594732	0.00231278	0.998359	0	2.23665	17.1188	8.85893	12.9221	AHA_0121	CP000462.1	135498	135836	+	339	ABK38137	ABK38137;	aha:AHA_0121;	unreviewed	A0KEJ3_AERHH	Tellurite resistance protein TehB	Aeromonas hydrophila subsp. hydrophila (strain ATCC 7966 / DSM 30187 / BCRC 13018 / CCUG 14551 / JCM 1027 / KCTC 2358 / NCIMB 9240 / NCTC 8049)	113									NA		NA	NA
R5	NA	AHA_0122	242.514	3.25111	0.566403	5.73993	9.47182e-09	1.0422e-07	41.9311	41.7847	54.7979	568.032	590.891	157.65	AHA_0122	CP000462.1	135961	137175	+	1215	ABK38976	ABK38976;	aha:AHA_0122;	unreviewed	A0KEJ4_AERHH	Iron-sulfur cluster-binding protein	Aeromonas hydrophila subsp. hydrophila (strain ATCC 7966 / DSM 30187 / BCRC 13018 / CCUG 14551 / JCM 1027 / KCTC 2358 / NCIMB 9240 / NCTC 8049)	405									NA		NA	NA				membrane [GO:0016020]	membrane [GO:0016020]; iron-sulfur cluster binding [GO:0051536]; metal ion binding [GO:0046872]	iron-sulfur cluster binding [GO:0051536]; metal ion binding [GO:0046872]	GO:0016020; GO:0046872; GO:0051536
R5	NA	AHA_0123	394.327	1.20461	0.601601	2.00233	0.045249	0.0896857	292.519	216.883	206.89	964.098	494.328	191.247	AHA_0123	CP000462.1	137466	138689	+	1224	ABK39280	ABK39280;	aha:AHA_0123;	unreviewed	A0KEJ5_AERHH	Aromatic amino acid permease	Aeromonas hydrophila subsp. hydrophila (strain ATCC 7966 / DSM 30187 / BCRC 13018 / CCUG 14551 / JCM 1027 / KCTC 2358 / NCIMB 9240 / NCTC 8049)	408								FUNCTION: Involved in transporting aromatic amino acids across the cytoplasmic membrane. {ECO:0000256|RuleBase:RU367149}.	NA		NA	NA				plasma membrane [GO:0005886]	plasma membrane [GO:0005886]; aromatic amino acid transmembrane transporter activity [GO:0015173]	aromatic amino acid transmembrane transporter activity [GO:0015173]	GO:0005886; GO:0015173
R5	NA	AHA_0124	219.817	-0.413159	0.423576	-0.975407	0.329358	0.44173	245.596	284.534	222.546	101.156	245.392	219.676	AHA_0124	CP000462.1	138786	139262	-	477	ABK36568	ABK36568;	aha:AHA_0124;	unreviewed	A0KEJ6_AERHH	Phenylalanyl-tRNA synthetase beta subunit	Aeromonas hydrophila subsp. hydrophila (strain ATCC 7966 / DSM 30187 / BCRC 13018 / CCUG 14551 / JCM 1027 / KCTC 2358 / NCIMB 9240 / NCTC 8049)	159									NA		NA	NA					aminoacyl-tRNA ligase activity [GO:0004812]	aminoacyl-tRNA ligase activity [GO:0004812]	GO:0004812
R5	NA	AHA_0125	228.747	0.17767	0.458998	0.387082	0.698695	0.779188	210.654	236.78	195.707	131.503	217.93	379.91	AHA_0125	CP000462.1	139379	139780	-	402	ABK35905	ABK35905;	aha:AHA_0125;	unreviewed	A0KEJ7_AERHH	G-type lysozyme inhibitor	Aeromonas hydrophila subsp. hydrophila (strain ATCC 7966 / DSM 30187 / BCRC 13018 / CCUG 14551 / JCM 1027 / KCTC 2358 / NCIMB 9240 / NCTC 8049)	134									NA		NA	NA
R5	NA	AHA_0126	87.028	-0.301653	0.521992	-0.577889	0.563339	0.663743	69.8851	136.298	82.7559	108.938	86.8175	37.4741	AHA_0126	CP000462.1	140006	140509	+	504	ABK37508	ABK37508;	aha:AHA_0126;	unreviewed	A0KEJ8_AERHH	Putative kinase	Aeromonas hydrophila subsp. hydrophila (strain ATCC 7966 / DSM 30187 / BCRC 13018 / CCUG 14551 / JCM 1027 / KCTC 2358 / NCIMB 9240 / NCTC 8049)	168									NA		NA	NA			phosphorylation [GO:0016310]		kinase activity [GO:0016301]; phosphorylation [GO:0016310]	kinase activity [GO:0016301]	GO:0016301; GO:0016310
R5	glyS	AHA_0127	3384.63	-0.513121	0.184772	-2.77705	0.00548546	0.015995	3695.92	4074.01	4170.23	2583.38	2839.29	2944.95	AHA_0127	CP000462.1	141381	143447	-	2067	ABK37089	ABK37089;	aha:AHA_0127;	reviewed	SYGB_AERHH	Glycine--tRNA ligase beta subunit (EC 6.1.1.14) (Glycyl-tRNA synthetase beta subunit) (GlyRS)	Aeromonas hydrophila subsp. hydrophila (strain ATCC 7966 / DSM 30187 / BCRC 13018 / CCUG 14551 / JCM 1027 / KCTC 2358 / NCIMB 9240 / NCTC 8049)	689			CATALYTIC ACTIVITY: Reaction=ATP + glycine + tRNA(Gly) = AMP + diphosphate + glycyl-tRNA(Gly); Xref=Rhea:RHEA:16013, Rhea:RHEA-COMP:9664, Rhea:RHEA-COMP:9683, ChEBI:CHEBI:30616, ChEBI:CHEBI:33019, ChEBI:CHEBI:57305, ChEBI:CHEBI:78442, ChEBI:CHEBI:78522, ChEBI:CHEBI:456215; EC=6.1.1.14; Evidence={ECO:0000255|HAMAP-Rule:MF_00255};			6.1.1.14			NA		NA	NA	RHEA:16013		arginyl-tRNA aminoacylation [GO:0006420]; glycyl-tRNA aminoacylation [GO:0006426]	cytoplasm [GO:0005737]	cytoplasm [GO:0005737]; arginine-tRNA ligase activity [GO:0004814]; ATP binding [GO:0005524]; glycine-tRNA ligase activity [GO:0004820]; arginyl-tRNA aminoacylation [GO:0006420]; glycyl-tRNA aminoacylation [GO:0006426]	arginine-tRNA ligase activity [GO:0004814]; ATP binding [GO:0005524]; glycine-tRNA ligase activity [GO:0004820]	GO:0004814; GO:0004820; GO:0005524; GO:0005737; GO:0006420; GO:0006426
R5	glyQ	AHA_0128	2069.09	-1.06099	0.202216	-5.24683	1.54739e-07	1.31302e-06	2908.22	2798.58	2683.98	1278.46	1226.96	1518.35	AHA_0128	CP000462.1	143460	144380	-	921	ABK36453	ABK36453;	aha:AHA_0128;	reviewed	SYGA_AERHH	Glycine--tRNA ligase alpha subunit (EC 6.1.1.14) (Glycyl-tRNA synthetase alpha subunit) (GlyRS)	Aeromonas hydrophila subsp. hydrophila (strain ATCC 7966 / DSM 30187 / BCRC 13018 / CCUG 14551 / JCM 1027 / KCTC 2358 / NCIMB 9240 / NCTC 8049)	307			CATALYTIC ACTIVITY: Reaction=ATP + glycine + tRNA(Gly) = AMP + diphosphate + glycyl-tRNA(Gly); Xref=Rhea:RHEA:16013, Rhea:RHEA-COMP:9664, Rhea:RHEA-COMP:9683, ChEBI:CHEBI:30616, ChEBI:CHEBI:33019, ChEBI:CHEBI:57305, ChEBI:CHEBI:78442, ChEBI:CHEBI:78522, ChEBI:CHEBI:456215; EC=6.1.1.14; Evidence={ECO:0000255|HAMAP-Rule:MF_00254};			6.1.1.14			NA		NA	NA	RHEA:16013		glycyl-tRNA aminoacylation [GO:0006426]	cytoplasm [GO:0005737]	cytoplasm [GO:0005737]; ATP binding [GO:0005524]; glycine-tRNA ligase activity [GO:0004820]; glycyl-tRNA aminoacylation [GO:0006426]	ATP binding [GO:0005524]; glycine-tRNA ligase activity [GO:0004820]	GO:0004820; GO:0005524; GO:0005737; GO:0006426	77271947;
R5	NA	AHA_0129	116.486	1.45275	0.551505	2.63416	0.00843453	0.0228717	95.8424	47.754	43.6146	244.332	183.38	83.9936	AHA_0129	CP000462.1	144590	145168	+	579	ABK35891	ABK35891;	aha:AHA_0129;	unreviewed	A0KEK1_AERHH	DNA-3-methyladenine glycosylase I (EC 3.2.2.20)	Aeromonas hydrophila subsp. hydrophila (strain ATCC 7966 / DSM 30187 / BCRC 13018 / CCUG 14551 / JCM 1027 / KCTC 2358 / NCIMB 9240 / NCTC 8049)	193						3.2.2.20			NA		NA	NA			base-excision repair [GO:0006284]		DNA-3-methyladenine glycosylase activity [GO:0008725]; base-excision repair [GO:0006284]	DNA-3-methyladenine glycosylase activity [GO:0008725]	GO:0006284; GO:0008725
R5	NA	AHA_0130	201.378	1.20192	0.601275	1.99895	0.0456137	0.0902839	95.8424	116.4	154.329	483.994	256.909	100.792	AHA_0130	CP000462.1	145251	147284	-	2034	ABK37502	ABK37502;	aha:AHA_0130;	unreviewed	A0KEK2_AERHH	Methyl-accepting chemotaxis protein	Aeromonas hydrophila subsp. hydrophila (strain ATCC 7966 / DSM 30187 / BCRC 13018 / CCUG 14551 / JCM 1027 / KCTC 2358 / NCIMB 9240 / NCTC 8049)	678									NA		NA	NA			chemotaxis [GO:0006935]; signal transduction [GO:0007165]	membrane [GO:0016020]	membrane [GO:0016020]; metal ion binding [GO:0046872]; oxygen carrier activity [GO:0005344]; transmembrane signaling receptor activity [GO:0004888]; chemotaxis [GO:0006935]; signal transduction [GO:0007165]	metal ion binding [GO:0046872]; oxygen carrier activity [GO:0005344]; transmembrane signaling receptor activity [GO:0004888]	GO:0004888; GO:0005344; GO:0006935; GO:0007165; GO:0016020; GO:0046872
R5	NA	AHA_0131	166.498	0.626864	0.391949	1.59935	0.109742	0.184083	134.778	133.313	125.252	280.903	201.984	122.76	AHA_0131	CP000462.1	147537	148190	+	654	ABK38550	ABK38550;	aha:AHA_0131;	unreviewed	A0KEK3_AERHH	Inner membrane lipoprotein YiaD	Aeromonas hydrophila subsp. hydrophila (strain ATCC 7966 / DSM 30187 / BCRC 13018 / CCUG 14551 / JCM 1027 / KCTC 2358 / NCIMB 9240 / NCTC 8049)	218									NA		NA	NA				cell outer membrane [GO:0009279]	cell outer membrane [GO:0009279]		GO:0009279	77271944;
R5	NA	AHA_0132	1122.12	0.18645	0.409024	0.455842	0.648503	0.736581	1161.09	1065.51	921.499	862.164	882.349	1840.11	AHA_0132	CP000462.1	148464	148808	-	345	ABK37096	ABK37096;	aha:AHA_0132;	unreviewed	A0KEK4_AERHH	Endoribonuclease L-PSP	Aeromonas hydrophila subsp. hydrophila (strain ATCC 7966 / DSM 30187 / BCRC 13018 / CCUG 14551 / JCM 1027 / KCTC 2358 / NCIMB 9240 / NCTC 8049)	115									NA		NA	NA
R5	NA	AHA_0133	445.852	-0.783973	0.338324	-2.31723	0.0204914	0.0480699	645.938	598.915	446.211	286.35	262.224	435.475	AHA_0133	CP000462.1	148833	149078	-	246	ABK37411	ABK37411;	aha:AHA_0133;	reviewed	TUSA_AERHH	Sulfur carrier protein TusA	Aeromonas hydrophila subsp. hydrophila (strain ATCC 7966 / DSM 30187 / BCRC 13018 / CCUG 14551 / JCM 1027 / KCTC 2358 / NCIMB 9240 / NCTC 8049)	82	ACT_SITE 20; /note="Cysteine persulfide intermediate"; /evidence="ECO:0000255|HAMAP-Rule:MF_00413"							FUNCTION: Sulfur carrier protein which probably makes part of a sulfur-relay system. {ECO:0000255|HAMAP-Rule:MF_00413}.	NA		NA	NA			tRNA wobble position uridine thiolation [GO:0002143]	cytoplasm [GO:0005737]	cytoplasm [GO:0005737]; sulfur carrier activity [GO:0097163]; tRNA wobble position uridine thiolation [GO:0002143]	sulfur carrier activity [GO:0097163]	GO:0002143; GO:0005737; GO:0097163
R5	NA	AHA_0134	31.2949	-0.863256	0.443078	-1.94832	0.0513772	0.0996585	25.9573	46.7591	48.0879	19.4531	20.3755	27.1364	AHA_0134	CP000462.1	149247	149435	+	189	ABK37233	ABK37233;	aha:AHA_0134;	unreviewed	A0KEK6_AERHH	Uncharacterized protein	Aeromonas hydrophila subsp. hydrophila (strain ATCC 7966 / DSM 30187 / BCRC 13018 / CCUG 14551 / JCM 1027 / KCTC 2358 / NCIMB 9240 / NCTC 8049)	63									NA		NA	NA				membrane [GO:0016020]	membrane [GO:0016020]		GO:0016020	77271941;
R5	NA	AHA_0135	168.827	-0.12917	0.327897	-0.393935	0.693629	0.775777	211.652	166.144	152.092	188.306	177.179	117.591	AHA_0135	CP000462.1	149514	150749	-	1236	ABK37806	ABK37806;	aha:AHA_0135;	unreviewed	A0KEK7_AERHH	ABC-type sugar transport system, periplasmic component	Aeromonas hydrophila subsp. hydrophila (strain ATCC 7966 / DSM 30187 / BCRC 13018 / CCUG 14551 / JCM 1027 / KCTC 2358 / NCIMB 9240 / NCTC 8049)	412									NA		NA	NA			carbohydrate transport [GO:0008643]		carbohydrate transport [GO:0008643]		GO:0008643
R5	NA	AHA_0136	234.707	0.679235	0.359946	1.88705	0.0591539	0.11175	172.716	177.088	192.352	361.829	323.351	180.909	AHA_0136	CP000462.1	150757	152169	-	1413	ABK38358	ABK38358;	aha:AHA_0136;	unreviewed	A0KEK8_AERHH	histidine kinase (EC 2.7.13.3)	Aeromonas hydrophila subsp. hydrophila (strain ATCC 7966 / DSM 30187 / BCRC 13018 / CCUG 14551 / JCM 1027 / KCTC 2358 / NCIMB 9240 / NCTC 8049)	471			CATALYTIC ACTIVITY: Reaction=ATP + protein L-histidine = ADP + protein N-phospho-L-histidine.; EC=2.7.13.3; Evidence={ECO:0000256|ARBA:ARBA00000085};			2.7.13.3			NA		NA	NA				membrane [GO:0016020]	membrane [GO:0016020]; phosphorelay sensor kinase activity [GO:0000155]	phosphorelay sensor kinase activity [GO:0000155]	GO:0000155; GO:0016020
R5	NA	AHA_0137	414.96	-0.659399	0.211797	-3.11335	0.00184976	0.00625741	546.102	520.32	458.513	325.257	341.069	298.5	AHA_0137	CP000462.1	152254	152985	-	732	ABK38417	ABK38417;	aha:AHA_0137;	unreviewed	A0KEK9_AERHH	GltR	Aeromonas hydrophila subsp. hydrophila (strain ATCC 7966 / DSM 30187 / BCRC 13018 / CCUG 14551 / JCM 1027 / KCTC 2358 / NCIMB 9240 / NCTC 8049)	244				DNA_BIND 138..238; /note="OmpR/PhoB-type"; /evidence="ECO:0000256|PROSITE-ProRule:PRU01091"					NA		NA	NA			phosphorelay signal transduction system [GO:0000160]; regulation of DNA-templated transcription [GO:0006355]		DNA binding [GO:0003677]; phosphorelay signal transduction system [GO:0000160]; regulation of DNA-templated transcription [GO:0006355]	DNA binding [GO:0003677]	GO:0000160; GO:0003677; GO:0006355
R5	fadA	AHA_0138	19432.5	-3.92922	0.219012	-17.9406	5.67986e-72	1.77212e-69	31538.1	37606.3	40269.7	2585.71	2411.4	2183.83	AHA_0138	CP000462.1	153301	154461	-	1161	ABK39512	ABK39512;	aha:AHA_0138;	reviewed	FADA_AERHH	3-ketoacyl-CoA thiolase (EC 2.3.1.16) (Acetyl-CoA acyltransferase) (Beta-ketothiolase) (Fatty acid oxidation complex subunit beta)	Aeromonas hydrophila subsp. hydrophila (strain ATCC 7966 / DSM 30187 / BCRC 13018 / CCUG 14551 / JCM 1027 / KCTC 2358 / NCIMB 9240 / NCTC 8049)	387	ACT_SITE 91; /note="Acyl-thioester intermediate"; /evidence="ECO:0000255|HAMAP-Rule:MF_01620"; ACT_SITE 343; /note="Proton acceptor"; /evidence="ECO:0000255|HAMAP-Rule:MF_01620"; ACT_SITE 373; /note="Proton acceptor"; /evidence="ECO:0000255|HAMAP-Rule:MF_01620"		CATALYTIC ACTIVITY: Reaction=acetyl-CoA + an acyl-CoA = a 3-oxoacyl-CoA + CoA; Xref=Rhea:RHEA:21564, ChEBI:CHEBI:57287, ChEBI:CHEBI:57288, ChEBI:CHEBI:58342, ChEBI:CHEBI:90726; EC=2.3.1.16; Evidence={ECO:0000255|HAMAP-Rule:MF_01620};			2.3.1.16		FUNCTION: Catalyzes the final step of fatty acid oxidation in which acetyl-CoA is released and the CoA ester of a fatty acid two carbons shorter is formed. {ECO:0000255|HAMAP-Rule:MF_01620}.	NA	PATHWAY: Lipid metabolism; fatty acid beta-oxidation. {ECO:0000255|HAMAP-Rule:MF_01620}.	NA	NA	RHEA:21564		fatty acid beta-oxidation [GO:0006635]	cytoplasm [GO:0005737]	cytoplasm [GO:0005737]; acetyl-CoA C-acyltransferase activity [GO:0003988]; fatty acid beta-oxidation [GO:0006635]	acetyl-CoA C-acyltransferase activity [GO:0003988]	GO:0003988; GO:0005737; GO:0006635
R5	fadB	AHA_0139	38683.4	-3.31801	0.394419	-8.4124	4.01695e-17	1.10835e-15	61323.2	70551.5	79072.2	4197.99	7134.98	9820.79	AHA_0139	CP000462.1	154486	156630	-	2145	ABK38031	ABK38031;	aha:AHA_0139;	reviewed	FADB_AERHH	Fatty acid oxidation complex subunit alpha [Includes: Enoyl-CoA hydratase/Delta(3)-cis-Delta(2)-trans-enoyl-CoA isomerase/3-hydroxybutyryl-CoA epimerase (EC 4.2.1.17) (EC 5.1.2.3) (EC 5.3.3.8); 3-hydroxyacyl-CoA dehydrogenase (EC 1.1.1.35)]	Aeromonas hydrophila subsp. hydrophila (strain ATCC 7966 / DSM 30187 / BCRC 13018 / CCUG 14551 / JCM 1027 / KCTC 2358 / NCIMB 9240 / NCTC 8049)	715	ACT_SITE 451; /note="For 3-hydroxyacyl-CoA dehydrogenase activity"; /evidence="ECO:0000255|HAMAP-Rule:MF_01621"	BINDING 296; /ligand="substrate"; /evidence="ECO:0000255|HAMAP-Rule:MF_01621"; BINDING 325; /ligand="NAD(+)"; /ligand_id="ChEBI:CHEBI:57540"; /evidence="ECO:0000255|HAMAP-Rule:MF_01621"; BINDING 344; /ligand="NAD(+)"; /ligand_id="ChEBI:CHEBI:57540"; /evidence="ECO:0000255|HAMAP-Rule:MF_01621"; BINDING 401..403; /ligand="NAD(+)"; /ligand_id="ChEBI:CHEBI:57540"; /evidence="ECO:0000255|HAMAP-Rule:MF…	CATALYTIC ACTIVITY: Reaction=a (3S)-3-hydroxyacyl-CoA + NAD(+) = a 3-oxoacyl-CoA + H(+) + NADH; Xref=Rhea:RHEA:22432, ChEBI:CHEBI:15378, ChEBI:CHEBI:57318, ChEBI:CHEBI:57540, ChEBI:CHEBI:57945, ChEBI:CHEBI:90726; EC=1.1.1.35; Evidence={ECO:0000255|HAMAP-Rule:MF_01621}; CATALYTIC ACTIVITY: Reaction=a (3S)-3-hydroxyacyl-CoA = a (2E)-enoyl-CoA + H2O; Xref=Rhea:RHEA:16105, ChEBI:CHEBI:15377, ChEBI:CH…			1.1.1.35; 4.2.1.17; 5.1.2.3; 5.3.3.8		FUNCTION: Involved in the aerobic and anaerobic degradation of long-chain fatty acids via beta-oxidation cycle. Catalyzes the formation of 3-oxoacyl-CoA from enoyl-CoA via L-3-hydroxyacyl-CoA. It can also use D-3-hydroxyacyl-CoA and cis-3-enoyl-CoA as substrate. {ECO:0000255|HAMAP-Rule:MF_01621}.	NA	PATHWAY: Lipid metabolism; fatty acid beta-oxidation. {ECO:0000255|HAMAP-Rule:MF_01621}.	NA	NA	RHEA:22432 RHEA:16105 RHEA:20724 RHEA:21760 RHEA:45900 RHEA:45228	SITE 119; /note="Important for catalytic activity"; /evidence="ECO:0000255|HAMAP-Rule:MF_01621"; SITE 139; /note="Important for catalytic activity"; /evidence="ECO:0000255|HAMAP-Rule:MF_01621"	fatty acid beta-oxidation [GO:0006635]	fatty acid beta-oxidation multienzyme complex [GO:0036125]	fatty acid beta-oxidation multienzyme complex [GO:0036125]; 3-hydroxyacyl-CoA dehydrogenase activity [GO:0003857]; 3-hydroxybutyryl-CoA epimerase activity [GO:0008692]; delta(3)-delta(2)-enoyl-CoA isomerase activity [GO:0004165]; enoyl-CoA hydratase activity [GO:0004300]; NAD+ binding [GO:0070403]; fatty acid beta-oxidation [GO:0006635]	3-hydroxyacyl-CoA dehydrogenase activity [GO:0003857]; 3-hydroxybutyryl-CoA epimerase activity [GO:0008692]; delta(3)-delta(2)-enoyl-CoA isomerase activity [GO:0004165]; enoyl-CoA hydratase activity [GO:0004300]; NAD+ binding [GO:0070403]	GO:0003857; GO:0004165; GO:0004300; GO:0006635; GO:0008692; GO:0036125; GO:0070403
R5	NA	AHA_0140	3126.43	-3.01596	0.588857	-5.12173	3.02753e-07	2.47075e-06	4947.87	5435	6310.7	220.988	721.117	1122.93	AHA_0140	CP000462.1	156836	158770	-	1935	ABK36572	ABK36572;	aha:AHA_0140;	unreviewed	A0KEL2_AERHH	Acetoacetyl-CoA synthase (EC 6.2.1.16)	Aeromonas hydrophila subsp. hydrophila (strain ATCC 7966 / DSM 30187 / BCRC 13018 / CCUG 14551 / JCM 1027 / KCTC 2358 / NCIMB 9240 / NCTC 8049)	645						6.2.1.16			NA		NA	NA			lipid metabolic process [GO:0006629]		acetoacetate-CoA ligase activity [GO:0030729]; lipid metabolic process [GO:0006629]	acetoacetate-CoA ligase activity [GO:0030729]	GO:0006629; GO:0030729
R5	pepQ	AHA_0141	1263.56	-0.494243	0.630256	-0.784194	0.432926	0.546004	1390.71	1456.5	1585.78	288.685	1079.02	1780.67	AHA_0141	CP000462.1	158961	160280	+	1320	ABK36051	ABK36051;	aha:AHA_0141;	reviewed	PEPQ_AERHH	Xaa-Pro dipeptidase (X-Pro dipeptidase) (EC 3.4.13.9) (Imidodipeptidase) (Proline dipeptidase) (Prolidase)	Aeromonas hydrophila subsp. hydrophila (strain ATCC 7966 / DSM 30187 / BCRC 13018 / CCUG 14551 / JCM 1027 / KCTC 2358 / NCIMB 9240 / NCTC 8049)	440		BINDING 246; /ligand="Mn(2+)"; /ligand_id="ChEBI:CHEBI:29035"; /ligand_label="2"; /evidence="ECO:0000255|HAMAP-Rule:MF_01279"; BINDING 257; /ligand="Mn(2+)"; /ligand_id="ChEBI:CHEBI:29035"; /ligand_label="1"; /evidence="ECO:0000255|HAMAP-Rule:MF_01279"; BINDING 257; /ligand="Mn(2+)"; /ligand_id="ChEBI:CHEBI:29035"; /ligand_label="2"; /evidence="ECO:0000255|HAMAP-Rule:MF_01279"; BINDING 337; /liga…	CATALYTIC ACTIVITY: Reaction=H2O + Xaa-L-Pro dipeptide = an L-alpha-amino acid + L-proline; Xref=Rhea:RHEA:76407, ChEBI:CHEBI:15377, ChEBI:CHEBI:59869, ChEBI:CHEBI:60039, ChEBI:CHEBI:195196; EC=3.4.13.9; Evidence={ECO:0000255|HAMAP-Rule:MF_01279};		COFACTOR: Name=Mn(2+); Xref=ChEBI:CHEBI:29035; Evidence={ECO:0000255|HAMAP-Rule:MF_01279}; Note=Binds 2 manganese ions per subunit. {ECO:0000255|HAMAP-Rule:MF_01279};	3.4.13.9		FUNCTION: Splits dipeptides with a prolyl residue in the C-terminal position. {ECO:0000255|HAMAP-Rule:MF_01279}.	NA		NA	NA	RHEA:76407		proteolysis [GO:0006508]		metal ion binding [GO:0046872]; metalloexopeptidase activity [GO:0008235]; phosphoric triester hydrolase activity [GO:0016795]; proline dipeptidase activity [GO:0102009]; proteolysis [GO:0006508]	metal ion binding [GO:0046872]; metalloexopeptidase activity [GO:0008235]; phosphoric triester hydrolase activity [GO:0016795]; proline dipeptidase activity [GO:0102009]	GO:0006508; GO:0008235; GO:0016795; GO:0046872; GO:0102009	77271934;
R5	NA	AHA_0142	325.519	-0.959208	0.424232	-2.26105	0.0237563	0.0542231	435.284	456.648	397.005	114.385	271.969	277.825	AHA_0142	CP000462.1	160283	160897	+	615	ABK38489	ABK38489;	aha:AHA_0142;	unreviewed	A0KEL4_AERHH	YigZ family protein	Aeromonas hydrophila subsp. hydrophila (strain ATCC 7966 / DSM 30187 / BCRC 13018 / CCUG 14551 / JCM 1027 / KCTC 2358 / NCIMB 9240 / NCTC 8049)	205									NA		NA	NA
R5	trkH	AHA_0143	236.309	0.0665686	0.242303	0.274733	0.783521	0.846481	212.65	235.785	244.913	246.666	271.083	206.754	AHA_0143	CP000462.1	160937	162391	+	1455	ABK36858	ABK36858;	aha:AHA_0143;	unreviewed	A0KEL5_AERHH	Trk system potassium uptake protein	Aeromonas hydrophila subsp. hydrophila (strain ATCC 7966 / DSM 30187 / BCRC 13018 / CCUG 14551 / JCM 1027 / KCTC 2358 / NCIMB 9240 / NCTC 8049)	485		BINDING 111; /ligand="K(+)"; /ligand_id="ChEBI:CHEBI:29103"; /evidence="ECO:0000256|PIRSR:PIRSR006247-1"; BINDING 112; /ligand="K(+)"; /ligand_id="ChEBI:CHEBI:29103"; /evidence="ECO:0000256|PIRSR:PIRSR006247-1"; BINDING 221; /ligand="K(+)"; /ligand_id="ChEBI:CHEBI:29103"; /evidence="ECO:0000256|PIRSR:PIRSR006247-1"; BINDING 320; /ligand="K(+)"; /ligand_id="ChEBI:CHEBI:29103"; /evidence="ECO:00002…						FUNCTION: Low-affinity potassium transport system. Interacts with Trk system potassium uptake protein TrkA. {ECO:0000256|PIRNR:PIRNR006247}.	NA		NA	NA				plasma membrane [GO:0005886]	plasma membrane [GO:0005886]; metal ion binding [GO:0046872]; potassium:chloride symporter activity [GO:0015379]	metal ion binding [GO:0046872]; potassium:chloride symporter activity [GO:0015379]	GO:0005886; GO:0015379; GO:0046872
R5	NA	AHA_0144	221.708	-1.36906	0.342427	-3.99809	6.38544e-05	0.000325369	259.573	367.109	331.024	94.1532	114.28	164.111	AHA_0144	CP000462.1	162333	162923	+	591	ABK35989	ABK35989;	aha:AHA_0144;	unreviewed	A0KEL6_AERHH	Protoporphyrinogen IX dehydrogenase [quinone] (EC 1.3.5.3) (Protoporphyrinogen IX dehydrogenase [menaquinone]) (Protoporphyrinogen IX dehydrogenase [ubiquinone]) (Protoporphyrinogen oxidase) (PPO)	Aeromonas hydrophila subsp. hydrophila (strain ATCC 7966 / DSM 30187 / BCRC 13018 / CCUG 14551 / JCM 1027 / KCTC 2358 / NCIMB 9240 / NCTC 8049)	197			CATALYTIC ACTIVITY: Reaction=3 a menaquinone + protoporphyrinogen IX = 3 a menaquinol + protoporphyrin IX; Xref=Rhea:RHEA:27409, Rhea:RHEA-COMP:9537, Rhea:RHEA-COMP:9539, ChEBI:CHEBI:16374, ChEBI:CHEBI:18151, ChEBI:CHEBI:57306, ChEBI:CHEBI:57307; EC=1.3.5.3; Evidence={ECO:0000256|HAMAP-Rule:MF_00853}; CATALYTIC ACTIVITY: Reaction=3 a quinone + protoporphyrinogen IX = 3 a quinol + protoporphyrin I…		COFACTOR: Name=FMN; Xref=ChEBI:CHEBI:58210; Evidence={ECO:0000256|HAMAP-Rule:MF_00853}; Note=Binds 1 FMN non-covalently per subunit. {ECO:0000256|HAMAP-Rule:MF_00853};	1.3.5.3		FUNCTION: Catalyzes the 6-electron oxidation of protoporphyrinogen IX to form protoporphyrin IX; under anaerobic conditions uses menaquinone as an electron acceptor, under aerobic conditions uses ubiquinone as an electron acceptor. {ECO:0000256|HAMAP-Rule:MF_00853}.	NA	PATHWAY: Porphyrin-containing compound metabolism; protoporphyrin-IX biosynthesis; protoporphyrin-IX from protoporphyrinogen-IX: step 1/1. {ECO:0000256|HAMAP-Rule:MF_00853}.	NA	NA	RHEA:27409 RHEA:65032 RHEA:63936		protoporphyrinogen IX biosynthetic process [GO:0006782]	plasma membrane [GO:0005886]	plasma membrane [GO:0005886]; FMN binding [GO:0010181]; menaquinone-dependent protoporphyrinogen oxidase activity [GO:0070819]; oxygen-dependent protoporphyrinogen oxidase activity [GO:0004729]; protoporphyrinogen IX biosynthetic process [GO:0006782]	FMN binding [GO:0010181]; menaquinone-dependent protoporphyrinogen oxidase activity [GO:0070819]; oxygen-dependent protoporphyrinogen oxidase activity [GO:0004729]	GO:0004729; GO:0005886; GO:0006782; GO:0010181; GO:0070819
R5	NA	AHA_0149	882.86	0.640598	0.488284	1.31194	0.189541	0.285473	631.961	653.633	785.063	1823.93	784.901	617.676	AHA_0149	CP000462.1	168641	171214	-	2574	ABK36403	ABK36403;	aha:AHA_0149;	unreviewed	A0KEL7_AERHH	Acyl-CoA synthetase	Aeromonas hydrophila subsp. hydrophila (strain ATCC 7966 / DSM 30187 / BCRC 13018 / CCUG 14551 / JCM 1027 / KCTC 2358 / NCIMB 9240 / NCTC 8049)	858									NA		NA	NA					acyltransferase activity, transferring groups other than amino-acyl groups [GO:0016747]; ATP binding [GO:0005524]	acyltransferase activity, transferring groups other than amino-acyl groups [GO:0016747]; ATP binding [GO:0005524]	GO:0005524; GO:0016747
R5	NA	AHA_0150	68.6801	1.74594	0.927394	1.88264	0.0597498	0.112405	41.9311	33.8257	19.0115	254.447	46.0664	16.7987	AHA_0150	CP000462.1	171290	171478	-	189	ABK36870	ABK36870;	aha:AHA_0150;	unreviewed	A0KEL8_AERHH	Uncharacterized protein	Aeromonas hydrophila subsp. hydrophila (strain ATCC 7966 / DSM 30187 / BCRC 13018 / CCUG 14551 / JCM 1027 / KCTC 2358 / NCIMB 9240 / NCTC 8049)	63									NA		NA	NA								77272117;
R5	NA	AHA_0152	397.697	0.710553	0.352866	2.01366	0.044045	0.0882205	274.549	302.442	328.787	694.866	417.256	368.28	AHA_0152	CP000462.1	171648	172517	+	870	ABK38330	ABK38330;	aha:AHA_0152;	unreviewed	A0KEL9_AERHH	Solute-binding protein family 3/N-terminal domain-containing protein	Aeromonas hydrophila subsp. hydrophila (strain ATCC 7966 / DSM 30187 / BCRC 13018 / CCUG 14551 / JCM 1027 / KCTC 2358 / NCIMB 9240 / NCTC 8049)	290									NA		NA	NA
R5	ilvY	AHA_0151	1086.26	-0.421945	0.400526	-1.05348	0.292122	0.400152	1077.23	1226.68	1426.98	600.713	812.364	1373.62	AHA_0151	CP000462.1	172512	173402	-	891	ABK36265	ABK36265;	aha:AHA_0151;	unreviewed	A0KEM0_AERHH	Transcriptional regulator IlvY	Aeromonas hydrophila subsp. hydrophila (strain ATCC 7966 / DSM 30187 / BCRC 13018 / CCUG 14551 / JCM 1027 / KCTC 2358 / NCIMB 9240 / NCTC 8049)	297				DNA_BIND 18..37; /note="H-T-H motif"; /evidence="ECO:0000256|PROSITE-ProRule:PRU00253"					NA		NA	NA					DNA binding [GO:0003677]; DNA-binding transcription factor activity [GO:0003700]	DNA binding [GO:0003677]; DNA-binding transcription factor activity [GO:0003700]	GO:0003677; GO:0003700
R5	ilvC	AHA_0153	10339.9	2.07452	0.880334	2.35652	0.0184472	0.0440386	3494.26	3882	4526.97	41279.6	3345.13	5511.27	AHA_0153	CP000462.1	173624	175102	+	1479	ABK38758	ABK38758;	aha:AHA_0153;	reviewed	ILVC_AERHH	Ketol-acid reductoisomerase (NADP(+)) (KARI) (EC 1.1.1.86) (Acetohydroxy-acid isomeroreductase) (AHIR) (Alpha-keto-beta-hydroxylacyl reductoisomerase) (Ketol-acid reductoisomerase type 2) (Ketol-acid reductoisomerase type II)	Aeromonas hydrophila subsp. hydrophila (strain ATCC 7966 / DSM 30187 / BCRC 13018 / CCUG 14551 / JCM 1027 / KCTC 2358 / NCIMB 9240 / NCTC 8049)	493	ACT_SITE 132; /evidence="ECO:0000255|HAMAP-Rule:MF_00435"	BINDING 45..48; /ligand="NADP(+)"; /ligand_id="ChEBI:CHEBI:58349"; /evidence="ECO:0000255|HAMAP-Rule:MF_00435"; BINDING 68; /ligand="NADP(+)"; /ligand_id="ChEBI:CHEBI:58349"; /evidence="ECO:0000255|HAMAP-Rule:MF_00435"; BINDING 76; /ligand="NADP(+)"; /ligand_id="ChEBI:CHEBI:58349"; /evidence="ECO:0000255|HAMAP-Rule:MF_00435"; BINDING 78; /ligand="NADP(+)"; /ligand_id="ChEBI:CHEBI:58349"; /evidenc…	CATALYTIC ACTIVITY: Reaction=(2R)-2,3-dihydroxy-3-methylbutanoate + NADP(+) = (2S)-2-acetolactate + H(+) + NADPH; Xref=Rhea:RHEA:22068, ChEBI:CHEBI:15378, ChEBI:CHEBI:49072, ChEBI:CHEBI:57783, ChEBI:CHEBI:58349, ChEBI:CHEBI:58476; EC=1.1.1.86; Evidence={ECO:0000255|HAMAP-Rule:MF_00435}; CATALYTIC ACTIVITY: Reaction=(2R,3R)-2,3-dihydroxy-3-methylpentanoate + NADP(+) = (S)-2-ethyl-2-hydroxy-3-oxobu…		COFACTOR: Name=Mg(2+); Xref=ChEBI:CHEBI:18420; Evidence={ECO:0000255|HAMAP-Rule:MF_00435}; Note=Binds 2 magnesium ions per subunit. {ECO:0000255|HAMAP-Rule:MF_00435};	1.1.1.86		FUNCTION: Involved in the biosynthesis of branched-chain amino acids (BCAA). Catalyzes an alkyl-migration followed by a ketol-acid reduction of (S)-2-acetolactate (S2AL) to yield (R)-2,3-dihydroxy-isovalerate. In the isomerase reaction, S2AL is rearranged via a Mg-dependent methyl migration to produce 3-hydroxy-3-methyl-2-ketobutyrate (HMKB). In the reductase reaction, this 2-ketoacid undergoes a…	NA	PATHWAY: Amino-acid biosynthesis; L-isoleucine biosynthesis; L-isoleucine from 2-oxobutanoate: step 2/4. {ECO:0000255|HAMAP-Rule:MF_00435}.; PATHWAY: Amino-acid biosynthesis; L-valine biosynthesis; L-valine from pyruvate: step 2/4. {ECO:0000255|HAMAP-Rule:MF_00435}.	NA	NA	RHEA:22068 RHEA:13493		isoleucine biosynthetic process [GO:0009097]; valine biosynthetic process [GO:0009099]		ketol-acid reductoisomerase activity [GO:0004455]; magnesium ion binding [GO:0000287]; isoleucine biosynthetic process [GO:0009097]; valine biosynthetic process [GO:0009099]	ketol-acid reductoisomerase activity [GO:0004455]; magnesium ion binding [GO:0000287]	GO:0000287; GO:0004455; GO:0009097; GO:0009099
R5	pgi	AHA_0154	2333.36	0.695043	0.679302	1.02317	0.306226	0.416797	1869.93	1745.01	1731.16	6045.26	994.858	1613.97	AHA_0154	CP000462.1	175257	176903	-	1647	ABK39217	ABK39217;	aha:AHA_0154;	reviewed	G6PI_AERHH	Glucose-6-phosphate isomerase (GPI) (EC 5.3.1.9) (Phosphoglucose isomerase) (PGI) (Phosphohexose isomerase) (PHI)	Aeromonas hydrophila subsp. hydrophila (strain ATCC 7966 / DSM 30187 / BCRC 13018 / CCUG 14551 / JCM 1027 / KCTC 2358 / NCIMB 9240 / NCTC 8049)	549	ACT_SITE 355; /note="Proton donor"; /evidence="ECO:0000255|HAMAP-Rule:MF_00473"; ACT_SITE 386; /evidence="ECO:0000255|HAMAP-Rule:MF_00473"; ACT_SITE 514; /evidence="ECO:0000255|HAMAP-Rule:MF_00473"		CATALYTIC ACTIVITY: Reaction=alpha-D-glucose 6-phosphate = beta-D-fructose 6-phosphate; Xref=Rhea:RHEA:11816, ChEBI:CHEBI:57634, ChEBI:CHEBI:58225; EC=5.3.1.9; Evidence={ECO:0000255|HAMAP-Rule:MF_00473};			5.3.1.9		FUNCTION: Catalyzes the reversible isomerization of glucose-6-phosphate to fructose-6-phosphate. {ECO:0000255|HAMAP-Rule:MF_00473}.	NA	PATHWAY: Carbohydrate biosynthesis; gluconeogenesis. {ECO:0000255|HAMAP-Rule:MF_00473}.; PATHWAY: Carbohydrate degradation; glycolysis; D-glyceraldehyde 3-phosphate and glycerone phosphate from D-glucose: step 2/4. {ECO:0000255|HAMAP-Rule:MF_00473}.	NA	NA	RHEA:11816		carbohydrate derivative metabolic process [GO:1901135]; gluconeogenesis [GO:0006094]; glycolytic process [GO:0006096]	cytoplasm [GO:0005737]	cytoplasm [GO:0005737]; carbohydrate derivative binding [GO:0097367]; glucose-6-phosphate isomerase activity [GO:0004347]; carbohydrate derivative metabolic process [GO:1901135]; gluconeogenesis [GO:0006094]; glycolytic process [GO:0006096]	carbohydrate derivative binding [GO:0097367]; glucose-6-phosphate isomerase activity [GO:0004347]	GO:0004347; GO:0005737; GO:0006094; GO:0006096; GO:0097367; GO:1901135
R5	NA	AHA_0155	313.658	1.69627	0.58852	2.88225	0.00394841	0.0120866	150.752	133.313	159.92	870.723	186.038	381.202	AHA_0155	CP000462.1	177320	177505	+	186	ABK38604	ABK38604;	aha:AHA_0155;	unreviewed	A0KEM3_AERHH	Phage lysis protein Y, holin, putative	Aeromonas hydrophila subsp. hydrophila (strain ATCC 7966 / DSM 30187 / BCRC 13018 / CCUG 14551 / JCM 1027 / KCTC 2358 / NCIMB 9240 / NCTC 8049)	62									NA		NA	NA				membrane [GO:0016020]	membrane [GO:0016020]		GO:0016020	77272122;
R5	NA	AHA_0156	1786.95	-0.505303	0.190529	-2.65211	0.00799904	0.0218774	2059.61	2042.48	2188.56	1623.17	1355.42	1452.44	AHA_0156	CP000462.1	177638	178471	-	834	ABK37732	ABK37732;	aha:AHA_0156;	unreviewed	A0KEM4_AERHH	Small-conductance mechanosensitive channel	Aeromonas hydrophila subsp. hydrophila (strain ATCC 7966 / DSM 30187 / BCRC 13018 / CCUG 14551 / JCM 1027 / KCTC 2358 / NCIMB 9240 / NCTC 8049)	278								FUNCTION: Mechanosensitive channel that participates in the regulation of osmotic pressure changes within the cell, opening in response to stretch forces in the membrane lipid bilayer, without the need for other proteins. Contributes to normal resistance to hypoosmotic shock. Forms an ion channel of 1.0 nanosiemens conductance with a slight preference for anions. {ECO:0000256|RuleBase:RU369025}.	NA		NA	NA				plasma membrane [GO:0005886]	plasma membrane [GO:0005886]; mechanosensitive monoatomic ion channel activity [GO:0008381]	mechanosensitive monoatomic ion channel activity [GO:0008381]	GO:0005886; GO:0008381
R5	NA	AHA_0157	546.907	1.12609	0.388386	2.89941	0.00373869	0.0115757	320.473	398.945	312.012	1107.27	593.548	549.189	AHA_0157	CP000462.1	178661	179254	-	594	ABK37159	ABK37159;	aha:AHA_0157;	unreviewed	A0KEM5_AERHH	Nucleoid occlusion factor SlmA	Aeromonas hydrophila subsp. hydrophila (strain ATCC 7966 / DSM 30187 / BCRC 13018 / CCUG 14551 / JCM 1027 / KCTC 2358 / NCIMB 9240 / NCTC 8049)	198				DNA_BIND 31..50; /note="H-T-H motif"; /evidence="ECO:0000256|PROSITE-ProRule:PRU00335"				FUNCTION: Required for nucleoid occlusion (NO) phenomenon, which prevents Z-ring formation and cell division over the nucleoid. Acts as a DNA-associated cell division inhibitor that binds simultaneously chromosomal DNA and FtsZ, and disrupts the assembly of FtsZ polymers. SlmA-DNA-binding sequences (SBS) are dispersed on non-Ter regions of the chromosome, preventing FtsZ polymerization at these r…	NA		NA	NA			cell cycle [GO:0007049]; cell division [GO:0051301]; negative regulation of division septum assembly [GO:0010974]	bacterial nucleoid [GO:0043590]; cytoplasm [GO:0005737]	bacterial nucleoid [GO:0043590]; cytoplasm [GO:0005737]; sequence-specific DNA binding [GO:0043565]; cell cycle [GO:0007049]; cell division [GO:0051301]; negative regulation of division septum assembly [GO:0010974]	sequence-specific DNA binding [GO:0043565]	GO:0005737; GO:0007049; GO:0010974; GO:0043565; GO:0043590; GO:0051301	77272124;
R5	NA	AHA_0158	562.906	-0.0336308	0.417048	-0.08064	0.935728	0.96016	500.178	522.309	686.651	850.492	400.424	417.384	AHA_0158	CP000462.1	179327	179782	-	456	ABK39267	ABK39267;	aha:AHA_0158;	reviewed	DUT_AERHH	Deoxyuridine 5'-triphosphate nucleotidohydrolase (dUTPase) (EC 3.6.1.23) (dUTP pyrophosphatase)	Aeromonas hydrophila subsp. hydrophila (strain ATCC 7966 / DSM 30187 / BCRC 13018 / CCUG 14551 / JCM 1027 / KCTC 2358 / NCIMB 9240 / NCTC 8049)	152		BINDING 71..73; /ligand="substrate"; /evidence="ECO:0000255|HAMAP-Rule:MF_00116"; BINDING 84; /ligand="substrate"; /evidence="ECO:0000255|HAMAP-Rule:MF_00116"; BINDING 88..90; /ligand="substrate"; /evidence="ECO:0000255|HAMAP-Rule:MF_00116"; BINDING 98; /ligand="substrate"; /evidence="ECO:0000255|HAMAP-Rule:MF_00116"	CATALYTIC ACTIVITY: Reaction=dUTP + H2O = diphosphate + dUMP + H(+); Xref=Rhea:RHEA:10248, ChEBI:CHEBI:15377, ChEBI:CHEBI:15378, ChEBI:CHEBI:33019, ChEBI:CHEBI:61555, ChEBI:CHEBI:246422; EC=3.6.1.23; Evidence={ECO:0000255|HAMAP-Rule:MF_00116};		COFACTOR: Name=Mg(2+); Xref=ChEBI:CHEBI:18420; Evidence={ECO:0000255|HAMAP-Rule:MF_00116};	3.6.1.23		FUNCTION: This enzyme is involved in nucleotide metabolism: it produces dUMP, the immediate precursor of thymidine nucleotides and it decreases the intracellular concentration of dUTP so that uracil cannot be incorporated into DNA. {ECO:0000255|HAMAP-Rule:MF_00116}.	NA	PATHWAY: Pyrimidine metabolism; dUMP biosynthesis; dUMP from dCTP (dUTP route): step 2/2. {ECO:0000255|HAMAP-Rule:MF_00116}.	NA	NA	RHEA:10248		dUMP biosynthetic process [GO:0006226]; dUTP catabolic process [GO:0046081]		dUTP diphosphatase activity [GO:0004170]; magnesium ion binding [GO:0000287]; dUMP biosynthetic process [GO:0006226]; dUTP catabolic process [GO:0046081]	dUTP diphosphatase activity [GO:0004170]; magnesium ion binding [GO:0000287]	GO:0000287; GO:0004170; GO:0006226; GO:0046081
R5	coaBC	AHA_0159	1763.54	-0.271016	0.346913	-0.781222	0.434672	0.547525	1871.92	2003.68	1911.22	2275.24	1195.96	1323.22	AHA_0159	CP000462.1	179826	181025	-	1200	ABK36688	ABK36688;	aha:AHA_0159;	unreviewed	A0KEM7_AERHH	Coenzyme A biosynthesis bifunctional protein CoaBC (DNA/pantothenate metabolism flavoprotein) (Phosphopantothenoylcysteine synthetase/decarboxylase) (PPCS-PPCDC) [Includes: Phosphopantothenoylcysteine decarboxylase (PPC decarboxylase) (PPC-DC) (EC 4.1.1.36) (CoaC); Phosphopantothenate--cysteine ligase (EC 6.3.2.5) (CoaB) (Phosphopantothenoylcysteine synthetase) (PPC synthetase) (PPC-S)]	Aeromonas hydrophila subsp. hydrophila (strain ATCC 7966 / DSM 30187 / BCRC 13018 / CCUG 14551 / JCM 1027 / KCTC 2358 / NCIMB 9240 / NCTC 8049)	400	ACT_SITE 158; /note="Proton donor"; /evidence="ECO:0000256|HAMAP-Rule:MF_02225"	BINDING 273..275; /ligand="CTP"; /ligand_id="ChEBI:CHEBI:37563"; /evidence="ECO:0000256|HAMAP-Rule:MF_02225"; BINDING 279; /ligand="CTP"; /ligand_id="ChEBI:CHEBI:37563"; /evidence="ECO:0000256|HAMAP-Rule:MF_02225"; BINDING 289; /ligand="CTP"; /ligand_id="ChEBI:CHEBI:37563"; /evidence="ECO:0000256|HAMAP-Rule:MF_02225"; BINDING 307..310; /ligand="CTP"; /ligand_id="ChEBI:CHEBI:37563"; /evidence="ECO…	CATALYTIC ACTIVITY: Reaction=(R)-4'-phosphopantothenate + CTP + L-cysteine = CMP + diphosphate + H(+) + N-[(R)-4-phosphopantothenoyl]-L-cysteine; Xref=Rhea:RHEA:19397, ChEBI:CHEBI:10986, ChEBI:CHEBI:15378, ChEBI:CHEBI:33019, ChEBI:CHEBI:35235, ChEBI:CHEBI:37563, ChEBI:CHEBI:59458, ChEBI:CHEBI:60377; EC=6.3.2.5; Evidence={ECO:0000256|HAMAP-Rule:MF_02225, ECO:0000256|RuleBase:RU364078}; CATALYTIC A…		COFACTOR: Name=FMN; Xref=ChEBI:CHEBI:58210; Evidence={ECO:0000256|HAMAP-Rule:MF_02225}; Note=Binds 1 FMN per subunit. {ECO:0000256|HAMAP-Rule:MF_02225}; COFACTOR: Name=Mg(2+); Xref=ChEBI:CHEBI:18420; Evidence={ECO:0000256|HAMAP-Rule:MF_02225};	4.1.1.36; 6.3.2.5		FUNCTION: Catalyzes two sequential steps in the biosynthesis of coenzyme A. In the first step cysteine is conjugated to 4'-phosphopantothenate to form 4-phosphopantothenoylcysteine. In the second step the latter compound is decarboxylated to form 4'-phosphopantotheine. {ECO:0000256|HAMAP-Rule:MF_02225}.; FUNCTION: Catalyzes two steps in the biosynthesis of coenzyme A. In the first step cysteine i…	NA	PATHWAY: Cofactor biosynthesis; coenzyme A biosynthesis; CoA from (R)-pantothenate: step 2/5. {ECO:0000256|HAMAP-Rule:MF_02225, ECO:0000256|RuleBase:RU364078}.; PATHWAY: Cofactor biosynthesis; coenzyme A biosynthesis; CoA from (R)-pantothenate: step 3/5. {ECO:0000256|HAMAP-Rule:MF_02225, ECO:0000256|RuleBase:RU364078}.	NA	NA	RHEA:19397 RHEA:16793		coenzyme A biosynthetic process [GO:0015937]; pantothenate catabolic process [GO:0015941]		FMN binding [GO:0010181]; metal ion binding [GO:0046872]; phosphopantothenate--cysteine ligase activity [GO:0004632]; phosphopantothenoylcysteine decarboxylase activity [GO:0004633]; coenzyme A biosynthetic process [GO:0015937]; pantothenate catabolic process [GO:0015941]	FMN binding [GO:0010181]; metal ion binding [GO:0046872]; phosphopantothenate--cysteine ligase activity [GO:0004632]; phosphopantothenoylcysteine decarboxylase activity [GO:0004633]	GO:0004632; GO:0004633; GO:0010181; GO:0015937; GO:0015941; GO:0046872
R5	radC	AHA_0160	3884.93	-0.182066	0.440121	-0.413673	0.679114	0.762171	3915.56	4045.16	4427.44	2405.97	2617.81	5897.65	AHA_0160	CP000462.1	181173	181844	+	672	ABK37930	ABK37930;	aha:AHA_0160;	reviewed	Y160_AERHH	UPF0758 protein AHA_0160	Aeromonas hydrophila subsp. hydrophila (strain ATCC 7966 / DSM 30187 / BCRC 13018 / CCUG 14551 / JCM 1027 / KCTC 2358 / NCIMB 9240 / NCTC 8049)	224		BINDING 173; /ligand="Zn(2+)"; /ligand_id="ChEBI:CHEBI:29105"; /ligand_note="catalytic"; /evidence="ECO:0000255|PROSITE-ProRule:PRU01182"; BINDING 175; /ligand="Zn(2+)"; /ligand_id="ChEBI:CHEBI:29105"; /ligand_note="catalytic"; /evidence="ECO:0000255|PROSITE-ProRule:PRU01182"; BINDING 186; /ligand="Zn(2+)"; /ligand_id="ChEBI:CHEBI:29105"; /ligand_note="catalytic"; /evidence="ECO:0000255|PROSITE-P…							NA		NA	NA			proteolysis [GO:0006508]		metal ion binding [GO:0046872]; metallopeptidase activity [GO:0008237]; proteolysis [GO:0006508]	metal ion binding [GO:0046872]; metallopeptidase activity [GO:0008237]	GO:0006508; GO:0008237; GO:0046872	77272127;
R5	rpmB	AHA_0161	14515.2	0.22889	0.331764	0.689918	0.490246	0.598386	13069.5	13562.1	13465.7	13115.3	11987	21891.3	AHA_0161	CP000462.1	181984	182217	+	234	ABK39915	ABK39915;	aha:AHA_0161;	reviewed	RL28_AERHH	Large ribosomal subunit protein bL28 (50S ribosomal protein L28)	Aeromonas hydrophila subsp. hydrophila (strain ATCC 7966 / DSM 30187 / BCRC 13018 / CCUG 14551 / JCM 1027 / KCTC 2358 / NCIMB 9240 / NCTC 8049)	78									NA		NA	NA			translation [GO:0006412]	ribonucleoprotein complex [GO:1990904]; ribosome [GO:0005840]	ribonucleoprotein complex [GO:1990904]; ribosome [GO:0005840]; structural constituent of ribosome [GO:0003735]; translation [GO:0006412]	structural constituent of ribosome [GO:0003735]	GO:0003735; GO:0005840; GO:0006412; GO:1990904	77272128;
R5	rpmG	AHA_0162	1876.6	0.266783	0.336714	0.792313	0.428178	0.542201	1696.21	1600.75	1812.8	1641.07	1633.59	2875.17	AHA_0162	CP000462.1	182232	182396	+	165	ABK36179	ABK36179;	aha:AHA_0162;	reviewed	RL33_AERHH	Large ribosomal subunit protein bL33 (50S ribosomal protein L33)	Aeromonas hydrophila subsp. hydrophila (strain ATCC 7966 / DSM 30187 / BCRC 13018 / CCUG 14551 / JCM 1027 / KCTC 2358 / NCIMB 9240 / NCTC 8049)	55									NA		NA	NA			translation [GO:0006412]	cytoplasm [GO:0005737]; ribonucleoprotein complex [GO:1990904]; ribosome [GO:0005840]	cytoplasm [GO:0005737]; ribonucleoprotein complex [GO:1990904]; ribosome [GO:0005840]; structural constituent of ribosome [GO:0003735]; translation [GO:0006412]	structural constituent of ribosome [GO:0003735]	GO:0003735; GO:0005737; GO:0005840; GO:0006412; GO:1990904	79877621;
R5	NA	AHA_0163	375.883	0.60135	0.293799	2.0468	0.0406773	0.0825349	292.519	351.191	252.741	510.451	494.328	354.065	AHA_0163	CP000462.1	182493	182945	+	453	ABK37673	ABK37673;	aha:AHA_0163;	unreviewed	A0KEN1_AERHH	DUF2531 family protein	Aeromonas hydrophila subsp. hydrophila (strain ATCC 7966 / DSM 30187 / BCRC 13018 / CCUG 14551 / JCM 1027 / KCTC 2358 / NCIMB 9240 / NCTC 8049)	151									NA		NA	NA
R5	mutM	AHA_0164	559.843	0.350124	0.378133	0.92593	0.354482	0.467115	473.222	476.545	527.849	808.473	703.399	369.572	AHA_0164	CP000462.1	182978	183787	+	810	ABK38933	ABK38933;	aha:AHA_0164;	reviewed	FPG_AERHH	Formamidopyrimidine-DNA glycosylase (Fapy-DNA glycosylase) (EC 3.2.2.23) (DNA-(apurinic or apyrimidinic site) lyase MutM) (AP lyase MutM) (EC 4.2.99.18)	Aeromonas hydrophila subsp. hydrophila (strain ATCC 7966 / DSM 30187 / BCRC 13018 / CCUG 14551 / JCM 1027 / KCTC 2358 / NCIMB 9240 / NCTC 8049)	270	ACT_SITE 2; /note="Schiff-base intermediate with DNA"; /evidence="ECO:0000255|HAMAP-Rule:MF_00103"; ACT_SITE 3; /note="Proton donor"; /evidence="ECO:0000255|HAMAP-Rule:MF_00103"; ACT_SITE 57; /note="Proton donor; for beta-elimination activity"; /evidence="ECO:0000255|HAMAP-Rule:MF_00103"; ACT_SITE 260; /note="Proton donor; for delta-elimination activity"; /evidence="ECO:0000255|HAMAP-Rule:MF_0010…	BINDING 90; /ligand="DNA"; /ligand_id="ChEBI:CHEBI:16991"; /evidence="ECO:0000255|HAMAP-Rule:MF_00103"; BINDING 109; /ligand="DNA"; /ligand_id="ChEBI:CHEBI:16991"; /evidence="ECO:0000255|HAMAP-Rule:MF_00103"; BINDING 151; /ligand="DNA"; /ligand_id="ChEBI:CHEBI:16991"; /evidence="ECO:0000255|HAMAP-Rule:MF_00103"	CATALYTIC ACTIVITY: Reaction=Hydrolysis of DNA containing ring-opened 7-methylguanine residues, releasing 2,6-diamino-4-hydroxy-5-(N-methyl)formamidopyrimidine.; EC=3.2.2.23; Evidence={ECO:0000255|HAMAP-Rule:MF_00103}; CATALYTIC ACTIVITY: Reaction=2'-deoxyribonucleotide-(2'-deoxyribose 5'-phosphate)-2'-deoxyribonucleotide-DNA = a 3'-end 2'-deoxyribonucleotide-(2,3-dehydro-2,3-deoxyribose 5'-phosp…		COFACTOR: Name=Zn(2+); Xref=ChEBI:CHEBI:29105; Evidence={ECO:0000255|HAMAP-Rule:MF_00103}; Note=Binds 1 zinc ion per subunit. {ECO:0000255|HAMAP-Rule:MF_00103};	3.2.2.23; 4.2.99.18		FUNCTION: Involved in base excision repair of DNA damaged by oxidation or by mutagenic agents. Acts as DNA glycosylase that recognizes and removes damaged bases. Has a preference for oxidized purines, such as 7,8-dihydro-8-oxoguanine (8-oxoG). Has AP (apurinic/apyrimidinic) lyase activity and introduces nicks in the DNA strand. Cleaves the DNA backbone by beta-delta elimination to generate a sing…	NA		NA	NA	RHEA:66592		base-excision repair [GO:0006284]		class I DNA-(apurinic or apyrimidinic site) endonuclease activity [GO:0140078]; damaged DNA binding [GO:0003684]; oxidized purine nucleobase lesion DNA N-glycosylase activity [GO:0008534]; zinc ion binding [GO:0008270]; base-excision repair [GO:0006284]	class I DNA-(apurinic or apyrimidinic site) endonuclease activity [GO:0140078]; damaged DNA binding [GO:0003684]; oxidized purine nucleobase lesion DNA N-glycosylase activity [GO:0008534]; zinc ion binding [GO:0008270]	GO:0003684; GO:0006284; GO:0008270; GO:0008534; GO:0140078
R5	NA	AHA_0165	11552.9	2.19358	0.365309	6.00474	1.91636e-09	2.3412e-08	4907.93	4088.94	3437.73	21794.5	12057	23031.1	AHA_0165	CP000462.1	183969	184847	+	879	ABK38803	ABK38803;	aha:AHA_0165;	unreviewed	A0KEN3_AERHH	DUF535 domain-containing protein	Aeromonas hydrophila subsp. hydrophila (strain ATCC 7966 / DSM 30187 / BCRC 13018 / CCUG 14551 / JCM 1027 / KCTC 2358 / NCIMB 9240 / NCTC 8049)	293									NA		NA	NA
R5	coaD	AHA_0166	1040.28	2.9177	0.52027	5.60805	2.04623e-08	2.0853e-07	272.552	200.965	256.096	3163.86	931.959	1416.26	AHA_0166	CP000462.1	184907	185386	-	480	ABK39025	ABK39025;	aha:AHA_0166;	reviewed	COAD_AERHH	Phosphopantetheine adenylyltransferase (EC 2.7.7.3) (Dephospho-CoA pyrophosphorylase) (Pantetheine-phosphate adenylyltransferase) (PPAT)	Aeromonas hydrophila subsp. hydrophila (strain ATCC 7966 / DSM 30187 / BCRC 13018 / CCUG 14551 / JCM 1027 / KCTC 2358 / NCIMB 9240 / NCTC 8049)	160		BINDING 10..11; /ligand="ATP"; /ligand_id="ChEBI:CHEBI:30616"; /evidence="ECO:0000255|HAMAP-Rule:MF_00151"; BINDING 10; /ligand="substrate"; /evidence="ECO:0000255|HAMAP-Rule:MF_00151"; BINDING 18; /ligand="ATP"; /ligand_id="ChEBI:CHEBI:30616"; /evidence="ECO:0000255|HAMAP-Rule:MF_00151"; BINDING 42; /ligand="substrate"; /evidence="ECO:0000255|HAMAP-Rule:MF_00151"; BINDING 74; /ligand="substrate"…	CATALYTIC ACTIVITY: Reaction=(R)-4'-phosphopantetheine + ATP + H(+) = 3'-dephospho-CoA + diphosphate; Xref=Rhea:RHEA:19801, ChEBI:CHEBI:15378, ChEBI:CHEBI:30616, ChEBI:CHEBI:33019, ChEBI:CHEBI:57328, ChEBI:CHEBI:61723; EC=2.7.7.3; Evidence={ECO:0000255|HAMAP-Rule:MF_00151};		COFACTOR: Name=Mg(2+); Xref=ChEBI:CHEBI:18420; Evidence={ECO:0000255|HAMAP-Rule:MF_00151};	2.7.7.3		FUNCTION: Reversibly transfers an adenylyl group from ATP to 4'-phosphopantetheine, yielding dephospho-CoA (dPCoA) and pyrophosphate. {ECO:0000255|HAMAP-Rule:MF_00151}.	NA	PATHWAY: Cofactor biosynthesis; coenzyme A biosynthesis; CoA from (R)-pantothenate: step 4/5. {ECO:0000255|HAMAP-Rule:MF_00151}.	NA	NA	RHEA:19801	SITE 18; /note="Transition state stabilizer"; /evidence="ECO:0000255|HAMAP-Rule:MF_00151"	coenzyme A biosynthetic process [GO:0015937]	cytoplasm [GO:0005737]	cytoplasm [GO:0005737]; ATP binding [GO:0005524]; pantetheine-phosphate adenylyltransferase activity [GO:0004595]; coenzyme A biosynthetic process [GO:0015937]	ATP binding [GO:0005524]; pantetheine-phosphate adenylyltransferase activity [GO:0004595]	GO:0004595; GO:0005524; GO:0005737; GO:0015937	77272133;
R5	NA	AHA_0167	1487.94	2.22774	0.660646	3.37206	0.000746087	0.00282258	571.061	468.586	531.204	5095.17	1024.98	1236.64	AHA_0167	CP000462.1	185610	186650	+	1041	ABK39719	ABK39719;	aha:AHA_0167;	unreviewed	A0KEN5_AERHH	Heptosyltransferase	Aeromonas hydrophila subsp. hydrophila (strain ATCC 7966 / DSM 30187 / BCRC 13018 / CCUG 14551 / JCM 1027 / KCTC 2358 / NCIMB 9240 / NCTC 8049)	347									NA		NA	NA					glycosyltransferase activity [GO:0016757]	glycosyltransferase activity [GO:0016757]	GO:0016757
R5	NA	AHA_0168	400.744	0.813287	0.703371	1.15627	0.247571	0.351961	329.458	274.585	268.398	1096.38	256.023	179.617	AHA_0168	CP000462.1	186726	187511	-	786	ABK35829	ABK35829;	aha:AHA_0168;	unreviewed	A0KEN6_AERHH	Glycosyl transferase, group 2 family protein (EC 2.4.1.-)	Aeromonas hydrophila subsp. hydrophila (strain ATCC 7966 / DSM 30187 / BCRC 13018 / CCUG 14551 / JCM 1027 / KCTC 2358 / NCIMB 9240 / NCTC 8049)	262						2.4.1.-			NA		NA	NA					glycosyltransferase activity [GO:0016757]	glycosyltransferase activity [GO:0016757]	GO:0016757
R5	rfaF	AHA_0169	896.636	0.165136	0.417736	0.395312	0.692613	0.774962	908.506	801.869	826.441	1486.22	701.627	655.15	AHA_0169	CP000462.1	187753	188865	+	1113	ABK36566	ABK36566;	aha:AHA_0169;	unreviewed	A0KEN7_AERHH	Lipopolysaccharide heptosyltransferase II	Aeromonas hydrophila subsp. hydrophila (strain ATCC 7966 / DSM 30187 / BCRC 13018 / CCUG 14551 / JCM 1027 / KCTC 2358 / NCIMB 9240 / NCTC 8049)	371									NA		NA	NA			lipopolysaccharide biosynthetic process [GO:0009103]		glycosyltransferase activity [GO:0016757]; lipopolysaccharide biosynthetic process [GO:0009103]	glycosyltransferase activity [GO:0016757]	GO:0009103; GO:0016757
R5	waaA	AHA_0170	707.19	0.582499	0.458259	1.27111	0.203688	0.302334	587.035	460.627	651.983	1367.95	643.158	532.39	AHA_0170	CP000462.1	188870	190132	+	1263	ABK38792	ABK38792;	aha:AHA_0170;	unreviewed	A0KEN8_AERHH	3-deoxy-D-manno-octulosonic acid transferase (Kdo transferase) (EC 2.4.99.12) (Lipid IV(A) 3-deoxy-D-manno-octulosonic acid transferase)	Aeromonas hydrophila subsp. hydrophila (strain ATCC 7966 / DSM 30187 / BCRC 13018 / CCUG 14551 / JCM 1027 / KCTC 2358 / NCIMB 9240 / NCTC 8049)	421	ACT_SITE 61; /note="Proton acceptor"; /evidence="ECO:0000256|PIRSR:PIRSR639901-1"		CATALYTIC ACTIVITY: Reaction=CMP-3-deoxy-beta-D-manno-octulosonate + lipid IVA (E. coli) = alpha-Kdo-(2->6)-lipid IVA (E. coli) + CMP + H(+); Xref=Rhea:RHEA:28066, ChEBI:CHEBI:15378, ChEBI:CHEBI:58603, ChEBI:CHEBI:60364, ChEBI:CHEBI:60377, ChEBI:CHEBI:85987; EC=2.4.99.12; Evidence={ECO:0000256|ARBA:ARBA00034406, ECO:0000256|RuleBase:RU365103};			2.4.99.12		FUNCTION: Involved in lipopolysaccharide (LPS) biosynthesis. Catalyzes the transfer of 3-deoxy-D-manno-octulosonate (Kdo) residue(s) from CMP-Kdo to lipid IV(A), the tetraacyldisaccharide-1,4'-bisphosphate precursor of lipid A. {ECO:0000256|RuleBase:RU365103}.	NA	PATHWAY: Bacterial outer membrane biogenesis; LPS core biosynthesis. {ECO:0000256|ARBA:ARBA00004713, ECO:0000256|RuleBase:RU365103}.	NA	NA	RHEA:28066	SITE 130; /note="Transition state stabilizer"; /evidence="ECO:0000256|PIRSR:PIRSR639901-2"; SITE 208; /note="Transition state stabilizer"; /evidence="ECO:0000256|PIRSR:PIRSR639901-2"	lipopolysaccharide core region biosynthetic process [GO:0009244]	plasma membrane [GO:0005886]	plasma membrane [GO:0005886]; Kdo transferase activity [GO:0043842]; lipopolysaccharide core region biosynthetic process [GO:0009244]	Kdo transferase activity [GO:0043842]	GO:0005886; GO:0009244; GO:0043842
R5	NA	AHA_0171	85.1134	1.59831	0.55443	2.88279	0.00394167	0.0120751	50.9163	35.8155	40.2596	223.322	67.3279	93.0391	AHA_0171	CP000462.1	190209	191462	-	1254	ABK37494	ABK37494;	aha:AHA_0171;	unreviewed	A0KEN9_AERHH	Integral membrane protein	Aeromonas hydrophila subsp. hydrophila (strain ATCC 7966 / DSM 30187 / BCRC 13018 / CCUG 14551 / JCM 1027 / KCTC 2358 / NCIMB 9240 / NCTC 8049)	418									NA		NA	NA			phosphoenolpyruvate-dependent sugar phosphotransferase system [GO:0009401]	plasma membrane [GO:0005886]	plasma membrane [GO:0005886]; phosphoenolpyruvate-dependent sugar phosphotransferase system [GO:0009401]		GO:0005886; GO:0009401	77272138;
R5	NA	AHA_0172	18.7715	3.17659	0.778082	4.08259	4.45364e-05	0.000234292	0.998359	8.95387	1.11832	30.3469	36.3216	34.8897	AHA_0172	CP000462.1	191526	191846	-	321	ABK36374	ABK36374;	aha:AHA_0172;	unreviewed	A0KEP0_AERHH	PTS sysytem, mannitol-specific enzyme II, B component	Aeromonas hydrophila subsp. hydrophila (strain ATCC 7966 / DSM 30187 / BCRC 13018 / CCUG 14551 / JCM 1027 / KCTC 2358 / NCIMB 9240 / NCTC 8049)	107									NA		NA	NA			phosphoenolpyruvate-dependent sugar phosphotransferase system [GO:0009401]		protein-N(PI)-phosphohistidine-sugar phosphotransferase activity [GO:0008982]; phosphoenolpyruvate-dependent sugar phosphotransferase system [GO:0009401]	protein-N(PI)-phosphohistidine-sugar phosphotransferase activity [GO:0008982]	GO:0008982; GO:0009401
R5	NA	AHA_0173	20.1424	4.16395	1.05961	3.9297	8.50508e-05	0.000415622	0	0.994875	5.59162	73.1438	23.0332	18.0909	AHA_0173	CP000462.1	191846	192286	-	441	ABK39332	ABK39332;	aha:AHA_0173;	unreviewed	A0KEP1_AERHH	Ascorbate-specific phosphotransferase enzyme IIA component (EC 2.7.1.-)	Aeromonas hydrophila subsp. hydrophila (strain ATCC 7966 / DSM 30187 / BCRC 13018 / CCUG 14551 / JCM 1027 / KCTC 2358 / NCIMB 9240 / NCTC 8049)	147						2.7.1.-			NA		NA	NA					transferase activity [GO:0016740]	transferase activity [GO:0016740]	GO:0016740	69627717;
R5	NA	AHA_0174	748.403	0.308877	0.207339	1.48972	0.136298	0.218594	627.968	735.213	641.918	757.895	834.511	892.917	AHA_0174	CP000462.1	192539	193558	+	1020	ABK37589	ABK37589;	aha:AHA_0174;	unreviewed	A0KEP2_AERHH	HTH-type transcriptional regulator GntR	Aeromonas hydrophila subsp. hydrophila (strain ATCC 7966 / DSM 30187 / BCRC 13018 / CCUG 14551 / JCM 1027 / KCTC 2358 / NCIMB 9240 / NCTC 8049)	340									NA		NA	NA			regulation of DNA-templated transcription [GO:0006355]		DNA binding [GO:0003677]; regulation of DNA-templated transcription [GO:0006355]	DNA binding [GO:0003677]	GO:0003677; GO:0006355
R5	NA	AHA_0175	624.704	0.792117	0.365548	2.16693	0.03024	0.0654692	443.271	423.817	504.364	582.038	651.131	1143.61	AHA_0175	CP000462.1	193591	194568	+	978	ABK38056	ABK38056;	aha:AHA_0175;	unreviewed	A0KEP3_AERHH	Putative quinone oxidoreductase, YhdH/YhfP family	Aeromonas hydrophila subsp. hydrophila (strain ATCC 7966 / DSM 30187 / BCRC 13018 / CCUG 14551 / JCM 1027 / KCTC 2358 / NCIMB 9240 / NCTC 8049)	326									NA		NA	NA					oxidoreductase activity [GO:0016491]	oxidoreductase activity [GO:0016491]	GO:0016491
R5	NA	AHA_0176	48.6612	0.47743	0.4295	1.1116	0.266312	0.371404	35.9409	50.7386	34.668	46.6876	42.5229	81.4092	AHA_0176	CP000462.1	194616	194762	+	147	ABK36459	ABK36459;	aha:AHA_0176;	unreviewed	A0KEP4_AERHH	Uncharacterized protein	Aeromonas hydrophila subsp. hydrophila (strain ATCC 7966 / DSM 30187 / BCRC 13018 / CCUG 14551 / JCM 1027 / KCTC 2358 / NCIMB 9240 / NCTC 8049)	49									NA		NA	NA
R5	NA	AHA_0177	249.289	-1.24233	0.456289	-2.72267	0.0064756	0.0183543	330.457	363.129	356.745	70.8095	166.548	208.046	AHA_0177	CP000462.1	194898	195236	+	339	ABK36971	ABK36971;	aha:AHA_0177;	unreviewed	A0KEP5_AERHH	DUF2799 domain-containing protein	Aeromonas hydrophila subsp. hydrophila (strain ATCC 7966 / DSM 30187 / BCRC 13018 / CCUG 14551 / JCM 1027 / KCTC 2358 / NCIMB 9240 / NCTC 8049)	113									NA		NA	NA
R5	NA	AHA_0178	140.36	-1.18906	0.402177	-2.95657	0.00311084	0.00984979	176.709	220.862	186.76	49.8001	93.0188	115.007	AHA_0178	CP000462.1	195256	195471	-	216	ABK39016	ABK39016;	aha:AHA_0178;	unreviewed	A0KEP6_AERHH	Uncharacterized protein	Aeromonas hydrophila subsp. hydrophila (strain ATCC 7966 / DSM 30187 / BCRC 13018 / CCUG 14551 / JCM 1027 / KCTC 2358 / NCIMB 9240 / NCTC 8049)	72									NA		NA	NA
R5	fliL-1	AHA_0179	1111.51	-0.297646	0.726882	-0.409483	0.682185	0.764983	1164.09	1282.39	1230.16	195.31	902.725	1894.38	AHA_0179	CP000462.1	195532	195963	-	432	ABK38575	ABK38575;	aha:AHA_0179;	unreviewed	A0KEP7_AERHH	Flagellar protein FliL	Aeromonas hydrophila subsp. hydrophila (strain ATCC 7966 / DSM 30187 / BCRC 13018 / CCUG 14551 / JCM 1027 / KCTC 2358 / NCIMB 9240 / NCTC 8049)	144								FUNCTION: Controls the rotational direction of flagella during chemotaxis. {ECO:0000256|ARBA:ARBA00002254, ECO:0000256|RuleBase:RU364125}.	NA		NA	NA			bacterial-type flagellum-dependent cell motility [GO:0071973]; chemotaxis [GO:0006935]	bacterial-type flagellum basal body [GO:0009425]; plasma membrane [GO:0005886]	bacterial-type flagellum basal body [GO:0009425]; plasma membrane [GO:0005886]; bacterial-type flagellum-dependent cell motility [GO:0071973]; chemotaxis [GO:0006935]		GO:0005886; GO:0006935; GO:0009425; GO:0071973
R5	NA	AHA_0180	418.896	-0.517032	0.448819	-1.15198	0.249328	0.35384	548.099	469.581	460.749	182.86	331.324	520.761	AHA_0180	CP000462.1	196109	196642	+	534	ABK37637	ABK37637;	aha:AHA_0180;	reviewed	UBIC_AERHH	Probable chorismate pyruvate-lyase (CL) (CPL) (EC 4.1.3.40)	Aeromonas hydrophila subsp. hydrophila (strain ATCC 7966 / DSM 30187 / BCRC 13018 / CCUG 14551 / JCM 1027 / KCTC 2358 / NCIMB 9240 / NCTC 8049)	178		BINDING 37; /ligand="substrate"; /evidence="ECO:0000255|HAMAP-Rule:MF_01632"; BINDING 78; /ligand="substrate"; /evidence="ECO:0000255|HAMAP-Rule:MF_01632"; BINDING 114; /ligand="substrate"; /evidence="ECO:0000255|HAMAP-Rule:MF_01632"; BINDING 165; /ligand="substrate"; /evidence="ECO:0000255|HAMAP-Rule:MF_01632"	CATALYTIC ACTIVITY: Reaction=chorismate = 4-hydroxybenzoate + pyruvate; Xref=Rhea:RHEA:16505, ChEBI:CHEBI:15361, ChEBI:CHEBI:17879, ChEBI:CHEBI:29748; EC=4.1.3.40; Evidence={ECO:0000255|HAMAP-Rule:MF_01632};			4.1.3.40		FUNCTION: Removes the pyruvyl group from chorismate, with concomitant aromatization of the ring, to provide 4-hydroxybenzoate (4HB) for the ubiquinone pathway. {ECO:0000255|HAMAP-Rule:MF_01632}.	NA	PATHWAY: Cofactor biosynthesis; ubiquinone biosynthesis. {ECO:0000255|HAMAP-Rule:MF_01632}.	NA	NA	RHEA:16505		pyruvate biosynthetic process [GO:0042866]; ubiquinone biosynthetic process [GO:0006744]	cytoplasm [GO:0005737]	cytoplasm [GO:0005737]; chorismate lyase activity [GO:0008813]; pyruvate biosynthetic process [GO:0042866]; ubiquinone biosynthetic process [GO:0006744]	chorismate lyase activity [GO:0008813]	GO:0005737; GO:0006744; GO:0008813; GO:0042866	77272146;
R5	ubiA	AHA_0181	395.007	0.168053	0.335623	0.500721	0.616568	0.710002	349.426	324.329	441.738	293.353	445.604	515.592	AHA_0181	CP000462.1	196642	197502	+	861	ABK37205	ABK37205;	aha:AHA_0181;	reviewed	UBIA_AERHH	4-hydroxybenzoate octaprenyltransferase (EC 2.5.1.39) (4-HB polyprenyltransferase)	Aeromonas hydrophila subsp. hydrophila (strain ATCC 7966 / DSM 30187 / BCRC 13018 / CCUG 14551 / JCM 1027 / KCTC 2358 / NCIMB 9240 / NCTC 8049)	287			CATALYTIC ACTIVITY: Reaction=4-hydroxybenzoate + all-trans-octaprenyl diphosphate = 4-hydroxy-3-all-trans-octaprenylbenzoate + diphosphate; Xref=Rhea:RHEA:27782, ChEBI:CHEBI:1617, ChEBI:CHEBI:17879, ChEBI:CHEBI:33019, ChEBI:CHEBI:57711; EC=2.5.1.39; Evidence={ECO:0000255|HAMAP-Rule:MF_01635};		COFACTOR: Name=Mg(2+); Xref=ChEBI:CHEBI:18420; Evidence={ECO:0000255|HAMAP-Rule:MF_01635};	2.5.1.39		FUNCTION: Catalyzes the prenylation of para-hydroxybenzoate (PHB) with an all-trans polyprenyl group. Mediates the second step in the final reaction sequence of ubiquinone-8 (UQ-8) biosynthesis, which is the condensation of the polyisoprenoid side chain with PHB, generating the first membrane-bound Q intermediate 3-octaprenyl-4-hydroxybenzoate. {ECO:0000255|HAMAP-Rule:MF_01635}.	NA	PATHWAY: Cofactor biosynthesis; ubiquinone biosynthesis. {ECO:0000255|HAMAP-Rule:MF_01635}.	NA	NA	RHEA:27782		ubiquinone biosynthetic process [GO:0006744]	plasma membrane [GO:0005886]	plasma membrane [GO:0005886]; 4-hydroxybenzoate decaprenyltransferase activity [GO:0002083]; 4-hydroxybenzoate nonaprenyltransferase activity [GO:0047293]; 4-hydroxybenzoate octaprenyltransferase activity [GO:0008412]; ubiquinone biosynthetic process [GO:0006744]	4-hydroxybenzoate decaprenyltransferase activity [GO:0002083]; 4-hydroxybenzoate nonaprenyltransferase activity [GO:0047293]; 4-hydroxybenzoate octaprenyltransferase activity [GO:0008412]	GO:0002083; GO:0005886; GO:0006744; GO:0008412; GO:0047293	77272147;
R5	plsB	AHA_0182	808.459	0.316508	0.411029	0.770039	0.441277	0.552073	760.749	691.438	709.017	1290.91	892.094	506.546	AHA_0182	CP000462.1	197573	199993	-	2421	ABK36673	ABK36673;	aha:AHA_0182;	reviewed	PLSB_AERHH	Glycerol-3-phosphate acyltransferase (GPAT) (EC 2.3.1.15)	Aeromonas hydrophila subsp. hydrophila (strain ATCC 7966 / DSM 30187 / BCRC 13018 / CCUG 14551 / JCM 1027 / KCTC 2358 / NCIMB 9240 / NCTC 8049)	807			CATALYTIC ACTIVITY: Reaction=an acyl-CoA + sn-glycerol 3-phosphate = a 1-acyl-sn-glycero-3-phosphate + CoA; Xref=Rhea:RHEA:15325, ChEBI:CHEBI:57287, ChEBI:CHEBI:57597, ChEBI:CHEBI:57970, ChEBI:CHEBI:58342; EC=2.3.1.15; Evidence={ECO:0000255|HAMAP-Rule:MF_00393};			2.3.1.15			NA	PATHWAY: Phospholipid metabolism; CDP-diacylglycerol biosynthesis; CDP-diacylglycerol from sn-glycerol 3-phosphate: step 1/3. {ECO:0000255|HAMAP-Rule:MF_00393}.	NA	NA	RHEA:15325		CDP-diacylglycerol biosynthetic process [GO:0016024]	plasma membrane [GO:0005886]	plasma membrane [GO:0005886]; glycerol-3-phosphate O-acyltransferase activity [GO:0004366]; sn-1-glycerol-3-phosphate C16:0-DCA-CoA acyl transferase activity [GO:0102420]; CDP-diacylglycerol biosynthetic process [GO:0016024]	glycerol-3-phosphate O-acyltransferase activity [GO:0004366]; sn-1-glycerol-3-phosphate C16:0-DCA-CoA acyl transferase activity [GO:0102420]	GO:0004366; GO:0005886; GO:0016024; GO:0102420
R5	lexA	AHA_0183	2091.66	1.26063	0.604479	2.08548	0.0370259	0.0765818	1179.06	1271.45	1244.69	840.376	3597.61	4416.77	AHA_0183	CP000462.1	200198	200818	+	621	ABK36241	ABK36241;	aha:AHA_0183;	reviewed	LEXA_AERHH	LexA repressor (EC 3.4.21.88)	Aeromonas hydrophila subsp. hydrophila (strain ATCC 7966 / DSM 30187 / BCRC 13018 / CCUG 14551 / JCM 1027 / KCTC 2358 / NCIMB 9240 / NCTC 8049)	207	ACT_SITE 124; /note="For autocatalytic cleavage activity"; /evidence="ECO:0000255|HAMAP-Rule:MF_00015"; ACT_SITE 161; /note="For autocatalytic cleavage activity"; /evidence="ECO:0000255|HAMAP-Rule:MF_00015"		CATALYTIC ACTIVITY: Reaction=Hydrolysis of Ala-|-Gly bond in repressor LexA.; EC=3.4.21.88; Evidence={ECO:0000255|HAMAP-Rule:MF_00015};	DNA_BIND 28..48; /note="H-T-H motif"; /evidence="ECO:0000255|HAMAP-Rule:MF_00015"		3.4.21.88		FUNCTION: Represses a number of genes involved in the response to DNA damage (SOS response), including recA and lexA. In the presence of single-stranded DNA, RecA interacts with LexA causing an autocatalytic cleavage which disrupts the DNA-binding part of LexA, leading to derepression of the SOS regulon and eventually DNA repair. {ECO:0000255|HAMAP-Rule:MF_00015}.	NA		NA	NA		SITE 89..90; /note="Cleavage; by autolysis"; /evidence="ECO:0000255|HAMAP-Rule:MF_00015"	DNA repair [GO:0006281]; DNA replication [GO:0006260]; negative regulation of DNA-templated transcription [GO:0045892]; proteolysis [GO:0006508]; SOS response [GO:0009432]		DNA binding [GO:0003677]; serine-type endopeptidase activity [GO:0004252]; DNA repair [GO:0006281]; DNA replication [GO:0006260]; negative regulation of DNA-templated transcription [GO:0045892]; proteolysis [GO:0006508]; SOS response [GO:0009432]	DNA binding [GO:0003677]; serine-type endopeptidase activity [GO:0004252]	GO:0003677; GO:0004252; GO:0006260; GO:0006281; GO:0006508; GO:0009432; GO:0045892	77272149;
R5	NA	AHA_0184	98.8584	-0.220894	0.32143	-0.687223	0.491942	0.599735	97.8391	92.5234	129.726	108.16	91.247	73.656	AHA_0184	CP000462.1	201261	201545	+	285	ABK39905	ABK39905;	aha:AHA_0184;	unreviewed	A0KEQ2_AERHH	Transposase	Aeromonas hydrophila subsp. hydrophila (strain ATCC 7966 / DSM 30187 / BCRC 13018 / CCUG 14551 / JCM 1027 / KCTC 2358 / NCIMB 9240 / NCTC 8049)	95									NA		NA	NA								77272150;
R5	NA	AHA_0185	0	NA	NA	NA	NA	NA	0	0	0	0	0	0	AHA_0185	CP000462.1	201555	201671	-	117	ABK38218	ABK38218;	aha:AHA_0185;	unreviewed	A0KEQ3_AERHH	Uncharacterized protein	Aeromonas hydrophila subsp. hydrophila (strain ATCC 7966 / DSM 30187 / BCRC 13018 / CCUG 14551 / JCM 1027 / KCTC 2358 / NCIMB 9240 / NCTC 8049)	39									NA		NA	NA
R5	NA	AHA_0186	385.934	-0.736017	0.263133	-2.79713	0.00515595	0.0152202	485.202	492.463	468.578	225.657	334.868	308.838	AHA_0186	CP000462.1	201710	202393	+	684	ABK38466	ABK38466;	aha:AHA_0186;	unreviewed	A0KEQ4_AERHH	SCO1/SenC family protein	Aeromonas hydrophila subsp. hydrophila (strain ATCC 7966 / DSM 30187 / BCRC 13018 / CCUG 14551 / JCM 1027 / KCTC 2358 / NCIMB 9240 / NCTC 8049)	228									NA		NA	NA
R5	NA	AHA_0187	362.084	-0.240729	0.220535	-1.09157	0.275023	0.381105	370.391	426.801	380.23	350.935	350.814	293.332	AHA_0187	CP000462.1	202386	203801	+	1416	ABK37282	ABK37282;	aha:AHA_0187;	unreviewed	A0KEQ5_AERHH	DNA-damage-inducible protein F	Aeromonas hydrophila subsp. hydrophila (strain ATCC 7966 / DSM 30187 / BCRC 13018 / CCUG 14551 / JCM 1027 / KCTC 2358 / NCIMB 9240 / NCTC 8049)	472									NA		NA	NA				membrane [GO:0016020]	membrane [GO:0016020]; antiporter activity [GO:0015297]; xenobiotic transmembrane transporter activity [GO:0042910]	antiporter activity [GO:0015297]; xenobiotic transmembrane transporter activity [GO:0042910]	GO:0015297; GO:0016020; GO:0042910
R5	NA	AHA_0188	131.171	-0.147557	0.419581	-0.351677	0.725081	0.799415	131.783	127.344	155.447	162.628	142.629	67.1949	AHA_0188	CP000462.1	203836	204339	-	504	ABK36903	ABK36903;	aha:AHA_0188;	reviewed	TRML_AERHH	tRNA (cytidine(34)-2'-O)-methyltransferase (EC 2.1.1.207) (tRNA (cytidine/uridine-2'-O-)-methyltransferase TrmL)	Aeromonas hydrophila subsp. hydrophila (strain ATCC 7966 / DSM 30187 / BCRC 13018 / CCUG 14551 / JCM 1027 / KCTC 2358 / NCIMB 9240 / NCTC 8049)	156		BINDING 100; /ligand="S-adenosyl-L-methionine"; /ligand_id="ChEBI:CHEBI:59789"; /evidence="ECO:0000255|HAMAP-Rule:MF_01885"; BINDING 122; /ligand="S-adenosyl-L-methionine"; /ligand_id="ChEBI:CHEBI:59789"; /evidence="ECO:0000255|HAMAP-Rule:MF_01885"; BINDING 130; /ligand="S-adenosyl-L-methionine"; /ligand_id="ChEBI:CHEBI:59789"; /evidence="ECO:0000255|HAMAP-Rule:MF_01885"	CATALYTIC ACTIVITY: Reaction=cytidine(34) in tRNA + S-adenosyl-L-methionine = 2'-O-methylcytidine(34) in tRNA + H(+) + S-adenosyl-L-homocysteine; Xref=Rhea:RHEA:43084, Rhea:RHEA-COMP:10331, Rhea:RHEA-COMP:10332, ChEBI:CHEBI:15378, ChEBI:CHEBI:57856, ChEBI:CHEBI:59789, ChEBI:CHEBI:74495, ChEBI:CHEBI:82748; EC=2.1.1.207; Evidence={ECO:0000255|HAMAP-Rule:MF_01885}; CATALYTIC ACTIVITY: Reaction=5-car…			2.1.1.207		FUNCTION: Methylates the ribose at the nucleotide 34 wobble position in the two leucyl isoacceptors tRNA(Leu)(CmAA) and tRNA(Leu)(cmnm5UmAA). Catalyzes the methyl transfer from S-adenosyl-L-methionine to the 2'-OH of the wobble nucleotide. {ECO:0000255|HAMAP-Rule:MF_01885}.	NA		NA	NA	RHEA:43084 RHEA:43088			cytoplasm [GO:0005737]	cytoplasm [GO:0005737]; RNA binding [GO:0003723]; S-adenosylmethionine-dependent methyltransferase activity [GO:0008757]; tRNA methyltransferase activity [GO:0008175]	RNA binding [GO:0003723]; S-adenosylmethionine-dependent methyltransferase activity [GO:0008757]; tRNA methyltransferase activity [GO:0008175]	GO:0003723; GO:0005737; GO:0008175; GO:0008757
R5	cpxA	AHA_0189	210.632	-0.315873	0.356271	-0.886607	0.375291	0.488223	247.593	215.888	238.203	265.341	155.917	140.851	AHA_0189	CP000462.1	204375	205727	-	1353	ABK37467	ABK37467;	aha:AHA_0189;	unreviewed	A0KEQ7_AERHH	histidine kinase (EC 2.7.13.3)	Aeromonas hydrophila subsp. hydrophila (strain ATCC 7966 / DSM 30187 / BCRC 13018 / CCUG 14551 / JCM 1027 / KCTC 2358 / NCIMB 9240 / NCTC 8049)	451			CATALYTIC ACTIVITY: Reaction=ATP + protein L-histidine = ADP + protein N-phospho-L-histidine.; EC=2.7.13.3; Evidence={ECO:0000256|ARBA:ARBA00000085};			2.7.13.3			NA		NA	NA				membrane [GO:0016020]	membrane [GO:0016020]; phosphorelay sensor kinase activity [GO:0000155]	phosphorelay sensor kinase activity [GO:0000155]	GO:0000155; GO:0016020
R5	cpxR	AHA_0190	225.305	-0.596508	0.252549	-2.36195	0.0181791	0.0435268	277.544	261.652	275.108	168.075	214.386	155.065	AHA_0190	CP000462.1	205727	206419	-	693	ABK35982	ABK35982;	aha:AHA_0190;	unreviewed	A0KEQ8_AERHH	Transcriptional regulatory protein CpxR	Aeromonas hydrophila subsp. hydrophila (strain ATCC 7966 / DSM 30187 / BCRC 13018 / CCUG 14551 / JCM 1027 / KCTC 2358 / NCIMB 9240 / NCTC 8049)	231				DNA_BIND 130..229; /note="OmpR/PhoB-type"; /evidence="ECO:0000256|PROSITE-ProRule:PRU01091"					NA		NA	NA			phosphorelay signal transduction system [GO:0000160]; regulation of DNA-templated transcription [GO:0006355]		DNA binding [GO:0003677]; phosphorelay signal transduction system [GO:0000160]; regulation of DNA-templated transcription [GO:0006355]	DNA binding [GO:0003677]	GO:0000160; GO:0003677; GO:0006355
R5	fieF	AHA_0191	719.883	-0.349377	0.420431	-0.830999	0.405974	0.519278	695.856	868.526	854.399	394.51	536.851	969.157	AHA_0191	CP000462.1	206506	207414	+	909	ABK36555	ABK36555;	aha:AHA_0191;	unreviewed	A0KEQ9_AERHH	Cation-efflux pump FieF	Aeromonas hydrophila subsp. hydrophila (strain ATCC 7966 / DSM 30187 / BCRC 13018 / CCUG 14551 / JCM 1027 / KCTC 2358 / NCIMB 9240 / NCTC 8049)	303									NA		NA	NA			zinc ion transport [GO:0006829]	membrane [GO:0016020]	membrane [GO:0016020]; monoatomic cation transmembrane transporter activity [GO:0008324]; zinc ion transport [GO:0006829]	monoatomic cation transmembrane transporter activity [GO:0008324]	GO:0006829; GO:0008324; GO:0016020
R5	cysE	AHA_0192	877.437	-0.468129	0.172372	-2.7158	0.00661155	0.0186874	999.357	1015.77	1041.16	750.113	756.553	701.67	AHA_0192	CP000462.1	207426	208202	+	777	ABK39160	ABK39160;	aha:AHA_0192;	unreviewed	A0KER0_AERHH	Serine acetyltransferase (EC 2.3.1.30)	Aeromonas hydrophila subsp. hydrophila (strain ATCC 7966 / DSM 30187 / BCRC 13018 / CCUG 14551 / JCM 1027 / KCTC 2358 / NCIMB 9240 / NCTC 8049)	259			CATALYTIC ACTIVITY: Reaction=acetyl-CoA + L-serine = CoA + O-acetyl-L-serine; Xref=Rhea:RHEA:24560, ChEBI:CHEBI:33384, ChEBI:CHEBI:57287, ChEBI:CHEBI:57288, ChEBI:CHEBI:58340; EC=2.3.1.30; Evidence={ECO:0000256|ARBA:ARBA00000169};			2.3.1.30			NA	PATHWAY: Amino-acid biosynthesis; L-cysteine biosynthesis; L-cysteine from L-serine: step 1/2. {ECO:0000256|ARBA:ARBA00004876}.	NA	NA	RHEA:24560		cysteine biosynthetic process from serine [GO:0006535]	cytoplasm [GO:0005737]	cytoplasm [GO:0005737]; serine O-acetyltransferase activity [GO:0009001]; cysteine biosynthetic process from serine [GO:0006535]	serine O-acetyltransferase activity [GO:0009001]	GO:0005737; GO:0006535; GO:0009001	77272157;
R5	NA	AHA_0193	537.343	0.311384	0.399334	0.779757	0.435534	0.54793	475.219	520.32	443.974	846.601	586.461	351.481	AHA_0193	CP000462.1	208227	209504	+	1278	ABK39745	ABK39745;	aha:AHA_0193;	unreviewed	A0KER1_AERHH	Uncharacterized protein	Aeromonas hydrophila subsp. hydrophila (strain ATCC 7966 / DSM 30187 / BCRC 13018 / CCUG 14551 / JCM 1027 / KCTC 2358 / NCIMB 9240 / NCTC 8049)	426									NA		NA	NA				membrane [GO:0016020]	membrane [GO:0016020]		GO:0016020
R5	NA	AHA_0194	2385.23	-1.97523	0.398268	-4.95954	7.06588e-07	5.46931e-06	3765.81	3899.91	3743.03	529.904	1242.02	1130.68	AHA_0194	CP000462.1	209553	209948	+	396	ABK38336	ABK38336;	aha:AHA_0194;	reviewed	ZAPB_AERHH	Cell division protein ZapB	Aeromonas hydrophila subsp. hydrophila (strain ATCC 7966 / DSM 30187 / BCRC 13018 / CCUG 14551 / JCM 1027 / KCTC 2358 / NCIMB 9240 / NCTC 8049)	71								FUNCTION: Non-essential, abundant cell division factor that is required for proper Z-ring formation. It is recruited early to the divisome by direct interaction with FtsZ, stimulating Z-ring assembly and thereby promoting cell division earlier in the cell cycle. Its recruitment to the Z-ring requires functional FtsA or ZipA. {ECO:0000255|HAMAP-Rule:MF_01196}.	NA		NA	NA			division septum assembly [GO:0000917]; FtsZ-dependent cytokinesis [GO:0043093]	cytoplasm [GO:0005737]	cytoplasm [GO:0005737]; division septum assembly [GO:0000917]; FtsZ-dependent cytokinesis [GO:0043093]		GO:0000917; GO:0005737; GO:0043093
R5	NA	AHA_0195	1812.8	-0.448981	0.557275	-0.805673	0.420431	0.533898	2023.67	2043.47	2209.81	599.157	1343.9	2656.78	AHA_0195	CP000462.1	210028	210675	-	648	ABK38923	ABK38923;	aha:AHA_0195;	unreviewed	A0KER3_AERHH	Glyoxalase	Aeromonas hydrophila subsp. hydrophila (strain ATCC 7966 / DSM 30187 / BCRC 13018 / CCUG 14551 / JCM 1027 / KCTC 2358 / NCIMB 9240 / NCTC 8049)	216			CATALYTIC ACTIVITY: Reaction=glyoxal + H2O = glycolate + H(+); Xref=Rhea:RHEA:51672, ChEBI:CHEBI:15377, ChEBI:CHEBI:15378, ChEBI:CHEBI:29805, ChEBI:CHEBI:34779; Evidence={ECO:0000256|PIRNR:PIRNR006320};					FUNCTION: Displays glyoxalase activity, catalyzing the conversion of glyoxal to glycolate. {ECO:0000256|PIRNR:PIRNR006320}.	NA		NA	NA	RHEA:51672				lyase activity [GO:0016829]	lyase activity [GO:0016829]	GO:0016829
R5	polA	AHA_0196	1572.05	0.0639329	0.239428	0.267024	0.789451	0.850694	1667.26	1459.48	1484.02	1321.26	1677	1823.31	AHA_0196	CP000462.1	211076	213826	+	2751	ABK36807	ABK36807;	aha:AHA_0196;	unreviewed	A0KER4_AERHH	DNA polymerase I (EC 2.7.7.7)	Aeromonas hydrophila subsp. hydrophila (strain ATCC 7966 / DSM 30187 / BCRC 13018 / CCUG 14551 / JCM 1027 / KCTC 2358 / NCIMB 9240 / NCTC 8049)	917			CATALYTIC ACTIVITY: Reaction=a 2'-deoxyribonucleoside 5'-triphosphate + DNA(n) = diphosphate + DNA(n+1); Xref=Rhea:RHEA:22508, Rhea:RHEA-COMP:17339, Rhea:RHEA-COMP:17340, ChEBI:CHEBI:33019, ChEBI:CHEBI:61560, ChEBI:CHEBI:173112; EC=2.7.7.7; Evidence={ECO:0000256|ARBA:ARBA00024632, ECO:0000256|RuleBase:RU004460};			2.7.7.7		FUNCTION: In addition to polymerase activity, this DNA polymerase exhibits 5'-3' exonuclease activity. {ECO:0000256|RuleBase:RU004460}.	NA		NA	NA	RHEA:22508		DNA repair [GO:0006281]; DNA-templated DNA replication [GO:0006261]		3'-5' exonuclease activity [GO:0008408]; DNA binding [GO:0003677]; DNA-directed DNA polymerase activity [GO:0003887]; DNA repair [GO:0006281]; DNA-templated DNA replication [GO:0006261]	3'-5' exonuclease activity [GO:0008408]; DNA binding [GO:0003677]; DNA-directed DNA polymerase activity [GO:0003887]	GO:0003677; GO:0003887; GO:0006261; GO:0006281; GO:0008408
R5	NA	AHA_0197	653.961	-1.15569	0.55381	-2.08679	0.0369069	0.0764528	799.685	969.008	938.273	196.088	276.399	744.313	AHA_0197	CP000462.1	213912	214448	-	537	ABK36216	ABK36216;	aha:AHA_0197;	unreviewed	A0KER5_AERHH	Carbonic anhydrase, family 3	Aeromonas hydrophila subsp. hydrophila (strain ATCC 7966 / DSM 30187 / BCRC 13018 / CCUG 14551 / JCM 1027 / KCTC 2358 / NCIMB 9240 / NCTC 8049)	179									NA		NA	NA
R5	NA	AHA_0204	463.522	0.43809	0.455691	0.961375	0.336363	0.449847	322.47	393.97	464.104	267.675	601.521	731.391	AHA_0204	CP000462.1	220520	221482	+	963	ABK35993	ABK35993;	aha:AHA_0204;	unreviewed	A0KER6_AERHH	HTH-type transcriptional regulator EbgR	Aeromonas hydrophila subsp. hydrophila (strain ATCC 7966 / DSM 30187 / BCRC 13018 / CCUG 14551 / JCM 1027 / KCTC 2358 / NCIMB 9240 / NCTC 8049)	321									NA		NA	NA			regulation of DNA-templated transcription [GO:0006355]		DNA binding [GO:0003677]; regulation of DNA-templated transcription [GO:0006355]	DNA binding [GO:0003677]	GO:0003677; GO:0006355
R5	NA	AHA_0205	94.1072	2.51312	0.72523	3.46527	0.0005297	0.00208791	33.9442	26.8616	23.4848	291.797	152.374	36.1819	AHA_0205	CP000462.1	221807	224878	+	3072	ABK37231	ABK37231;	aha:AHA_0205;	unreviewed	A0KER7_AERHH	Beta-galactosidase (EC 3.2.1.23) (Lactase)	Aeromonas hydrophila subsp. hydrophila (strain ATCC 7966 / DSM 30187 / BCRC 13018 / CCUG 14551 / JCM 1027 / KCTC 2358 / NCIMB 9240 / NCTC 8049)	1024			CATALYTIC ACTIVITY: Reaction=Hydrolysis of terminal non-reducing beta-D-galactose residues in beta-D-galactosides.; EC=3.2.1.23; Evidence={ECO:0000256|ARBA:ARBA00001412, ECO:0000256|RuleBase:RU361154};			3.2.1.23			NA		NA	NA			carbohydrate metabolic process [GO:0005975]; organic substance catabolic process [GO:1901575]	beta-galactosidase complex [GO:0009341]	beta-galactosidase complex [GO:0009341]; beta-galactosidase activity [GO:0004565]; carbohydrate binding [GO:0030246]; carbohydrate metabolic process [GO:0005975]; organic substance catabolic process [GO:1901575]	beta-galactosidase activity [GO:0004565]; carbohydrate binding [GO:0030246]	GO:0004565; GO:0005975; GO:0009341; GO:0030246; GO:1901575
R5	NA	AHA_0206	12.0037	3.7182	1.05954	3.50925	0.000449376	0.00181	1.99672	1.98975	1.11832	37.35	25.6909	3.87663	AHA_0206	CP000462.1	224494	225330	+	837	ABK36897	ABK36897;	aha:AHA_0206;	unreviewed	A0KER8_AERHH	Evolved beta-D-galactosidase, beta subunit cryptic protein	Aeromonas hydrophila subsp. hydrophila (strain ATCC 7966 / DSM 30187 / BCRC 13018 / CCUG 14551 / JCM 1027 / KCTC 2358 / NCIMB 9240 / NCTC 8049)	279									NA		NA	NA
R5	NA	AHA_0207	42.5463	2.11184	0.61863	3.41373	0.000640791	0.00246823	22.9622	13.9282	11.1832	118.275	54.0395	34.8897	AHA_0207	CP000462.1	225436	226878	+	1443	ABK38615	ABK38615;	aha:AHA_0207;	unreviewed	A0KER9_AERHH	Inner membrane transporter YgjI	Aeromonas hydrophila subsp. hydrophila (strain ATCC 7966 / DSM 30187 / BCRC 13018 / CCUG 14551 / JCM 1027 / KCTC 2358 / NCIMB 9240 / NCTC 8049)	481									NA		NA	NA				membrane [GO:0016020]	membrane [GO:0016020]; transmembrane transporter activity [GO:0022857]	transmembrane transporter activity [GO:0022857]	GO:0016020; GO:0022857
R5	NA	AHA_0208	25.4329	0.148775	0.47015	0.316441	0.751668	0.820443	30.9491	25.8667	15.6565	24.9	34.5498	20.6754	AHA_0208	CP000462.1	226910	227293	+	384	ABK37873	ABK37873;	aha:AHA_0208;	unreviewed	A0KES0_AERHH	Methionyl-tRNA synthetase (EC 6.1.1.10)	Aeromonas hydrophila subsp. hydrophila (strain ATCC 7966 / DSM 30187 / BCRC 13018 / CCUG 14551 / JCM 1027 / KCTC 2358 / NCIMB 9240 / NCTC 8049)	128						6.1.1.10			NA		NA	NA					methionine-tRNA ligase activity [GO:0004825]; tRNA binding [GO:0000049]	methionine-tRNA ligase activity [GO:0004825]; tRNA binding [GO:0000049]	GO:0000049; GO:0004825
R5	NA	AHA_0209	96.0084	0.190602	0.403243	0.472672	0.636447	0.726917	99.8359	91.5285	78.2827	149.4	85.9316	71.0715	AHA_0209	CP000462.1	227463	228896	+	1434	ABK39498	ABK39498;	aha:AHA_0209;	unreviewed	A0KES1_AERHH	Amino acid permease	Aeromonas hydrophila subsp. hydrophila (strain ATCC 7966 / DSM 30187 / BCRC 13018 / CCUG 14551 / JCM 1027 / KCTC 2358 / NCIMB 9240 / NCTC 8049)	478									NA		NA	NA				membrane [GO:0016020]	membrane [GO:0016020]; transmembrane transporter activity [GO:0022857]	transmembrane transporter activity [GO:0022857]	GO:0016020; GO:0022857
R5	NA	AHA_0210	149.58	-0.302075	0.408841	-0.738857	0.459994	0.570038	168.723	171.118	155.447	77.8126	188.695	135.682	AHA_0210	CP000462.1	229111	230079	+	969	ABK39371	ABK39371;	aha:AHA_0210;	unreviewed	A0KES2_AERHH	Sodium/bile acid symporter family protein	Aeromonas hydrophila subsp. hydrophila (strain ATCC 7966 / DSM 30187 / BCRC 13018 / CCUG 14551 / JCM 1027 / KCTC 2358 / NCIMB 9240 / NCTC 8049)	323									NA		NA	NA				membrane [GO:0016020]	membrane [GO:0016020]		GO:0016020	77272175;
R5	NA	AHA_0211	980.106	-1.62499	0.556566	-2.91968	0.00350391	0.0109322	1274.9	1604.73	1560.06	185.194	442.946	812.8	AHA_0211	CP000462.1	230143	232290	-	2148	ABK37534	ABK37534;	aha:AHA_0211;	unreviewed	A0KES3_AERHH	Generic methyltransferase	Aeromonas hydrophila subsp. hydrophila (strain ATCC 7966 / DSM 30187 / BCRC 13018 / CCUG 14551 / JCM 1027 / KCTC 2358 / NCIMB 9240 / NCTC 8049)	716									NA		NA	NA			methylation [GO:0032259]		methyltransferase activity [GO:0008168]; methylation [GO:0032259]	methyltransferase activity [GO:0008168]	GO:0008168; GO:0032259
R5	NA	AHA_0212	1803.27	5.18637	0.856902	6.05246	1.42649e-09	1.79129e-08	103.829	92.5234	92.8209	313.585	4945.94	5270.92	AHA_0212	CP000462.1	232655	233374	+	720	ABK36335	ABK36335;	aha:AHA_0212;	unreviewed	A0KES4_AERHH	Putative auto-transporter adhesin head GIN domain-containing protein	Aeromonas hydrophila subsp. hydrophila (strain ATCC 7966 / DSM 30187 / BCRC 13018 / CCUG 14551 / JCM 1027 / KCTC 2358 / NCIMB 9240 / NCTC 8049)	240									NA		NA	NA
R5	NA	AHA_0213	897.177	2.90853	0.716409	4.05987	4.90991e-05	0.000255643	230.621	239.765	162.157	302.691	2501.76	1946.07	AHA_0213	CP000462.1	233434	234267	-	834	ABK38973	ABK38973;	aha:AHA_0213;	unreviewed	A0KES5_AERHH	S-formylglutathione hydrolase (EC 3.1.2.12)	Aeromonas hydrophila subsp. hydrophila (strain ATCC 7966 / DSM 30187 / BCRC 13018 / CCUG 14551 / JCM 1027 / KCTC 2358 / NCIMB 9240 / NCTC 8049)	278	ACT_SITE 148; /note="Charge relay system"; /evidence="ECO:0000256|PIRSR:PIRSR614186-1"; ACT_SITE 225; /note="Charge relay system"; /evidence="ECO:0000256|PIRSR:PIRSR614186-1"; ACT_SITE 258; /note="Charge relay system"; /evidence="ECO:0000256|PIRSR:PIRSR614186-1"		CATALYTIC ACTIVITY: Reaction=H2O + S-formylglutathione = formate + glutathione + H(+); Xref=Rhea:RHEA:14961, ChEBI:CHEBI:15377, ChEBI:CHEBI:15378, ChEBI:CHEBI:15740, ChEBI:CHEBI:57688, ChEBI:CHEBI:57925; EC=3.1.2.12; Evidence={ECO:0000256|ARBA:ARBA00000080, ECO:0000256|RuleBase:RU363068};			3.1.2.12		FUNCTION: Serine hydrolase involved in the detoxification of formaldehyde. {ECO:0000256|RuleBase:RU363068}.	NA		NA	NA	RHEA:14961		formaldehyde catabolic process [GO:0046294]		carboxylic ester hydrolase activity [GO:0052689]; S-formylglutathione hydrolase activity [GO:0018738]; formaldehyde catabolic process [GO:0046294]	carboxylic ester hydrolase activity [GO:0052689]; S-formylglutathione hydrolase activity [GO:0018738]	GO:0018738; GO:0046294; GO:0052689
R5	NA	AHA_0214	1567.41	3.09547	0.771294	4.01335	5.98629e-05	0.000307347	390.358	318.36	276.226	397.622	4246.08	3775.84	AHA_0214	CP000462.1	234320	235444	-	1125	ABK39411	ABK39411;	aha:AHA_0214;	unreviewed	A0KES6_AERHH	S-(hydroxymethyl)glutathione dehydrogenase (EC 1.1.1.284)	Aeromonas hydrophila subsp. hydrophila (strain ATCC 7966 / DSM 30187 / BCRC 13018 / CCUG 14551 / JCM 1027 / KCTC 2358 / NCIMB 9240 / NCTC 8049)	375			CATALYTIC ACTIVITY: Reaction=NAD(+) + S-(hydroxymethyl)glutathione = H(+) + NADH + S-formylglutathione; Xref=Rhea:RHEA:19985, ChEBI:CHEBI:15378, ChEBI:CHEBI:57540, ChEBI:CHEBI:57688, ChEBI:CHEBI:57945, ChEBI:CHEBI:58758; EC=1.1.1.284; Evidence={ECO:0000256|ARBA:ARBA00001030, ECO:0000256|RuleBase:RU362016}; CATALYTIC ACTIVITY: Reaction=NADP(+) + S-(hydroxymethyl)glutathione = H(+) + NADPH + S-form…		COFACTOR: Name=Zn(2+); Xref=ChEBI:CHEBI:29105; Evidence={ECO:0000256|ARBA:ARBA00001947, ECO:0000256|RuleBase:RU362016};	1.1.1.284			NA		NA	NA	RHEA:19985 RHEA:19981		ethanol oxidation [GO:0006069]		S-(hydroxymethyl)glutathione dehydrogenase NAD activity [GO:0106322]; S-(hydroxymethyl)glutathione dehydrogenase NADP activity [GO:0106321]; zinc ion binding [GO:0008270]; ethanol oxidation [GO:0006069]	S-(hydroxymethyl)glutathione dehydrogenase NAD activity [GO:0106322]; S-(hydroxymethyl)glutathione dehydrogenase NADP activity [GO:0106321]; zinc ion binding [GO:0008270]	GO:0006069; GO:0008270; GO:0106321; GO:0106322
R5	NA	AHA_0215	427.618	1.43188	0.536756	2.66765	0.00763828	0.0210611	192.683	233.796	267.279	247.444	960.308	664.196	AHA_0215	CP000462.1	235564	236466	+	903	ABK38080	ABK38080;	aha:AHA_0215;	unreviewed	A0KES7_AERHH	Transcriptional regulator, LysR family	Aeromonas hydrophila subsp. hydrophila (strain ATCC 7966 / DSM 30187 / BCRC 13018 / CCUG 14551 / JCM 1027 / KCTC 2358 / NCIMB 9240 / NCTC 8049)	301				DNA_BIND 19..38; /note="H-T-H motif"; /evidence="ECO:0000256|PROSITE-ProRule:PRU00253"					NA		NA	NA					DNA binding [GO:0003677]; DNA-binding transcription factor activity [GO:0003700]	DNA binding [GO:0003677]; DNA-binding transcription factor activity [GO:0003700]	GO:0003677; GO:0003700	77272180;
R5	NA	AHA_0216	328.789	-0.323263	0.45255	-0.714315	0.475033	0.584212	286.529	374.073	436.146	196.866	463.322	215.799	AHA_0216	CP000462.1	236529	237491	-	963	ABK38576	ABK38576;	aha:AHA_0216;	unreviewed	A0KES8_AERHH	Putative transport system permease abc transporter protein	Aeromonas hydrophila subsp. hydrophila (strain ATCC 7966 / DSM 30187 / BCRC 13018 / CCUG 14551 / JCM 1027 / KCTC 2358 / NCIMB 9240 / NCTC 8049)	321									NA		NA	NA				plasma membrane [GO:0005886]	plasma membrane [GO:0005886]; transmembrane transporter activity [GO:0022857]	transmembrane transporter activity [GO:0022857]	GO:0005886; GO:0022857
R5	NA	AHA_0217	296.061	-0.325815	0.356739	-0.913314	0.361078	0.473774	253.583	339.252	395.887	243.553	346.384	197.708	AHA_0217	CP000462.1	237497	238609	-	1113	ABK37285	ABK37285;	aha:AHA_0217;	unreviewed	A0KES9_AERHH	Putative transport system permease abc transporter protein	Aeromonas hydrophila subsp. hydrophila (strain ATCC 7966 / DSM 30187 / BCRC 13018 / CCUG 14551 / JCM 1027 / KCTC 2358 / NCIMB 9240 / NCTC 8049)	371									NA		NA	NA				plasma membrane [GO:0005886]	plasma membrane [GO:0005886]; transmembrane transporter activity [GO:0022857]	transmembrane transporter activity [GO:0022857]	GO:0005886; GO:0022857	69627675;
R5	NA	AHA_0218	597.957	-0.928395	0.353804	-2.62404	0.00868936	0.0233714	782.713	739.192	830.914	377.391	575.83	281.702	AHA_0218	CP000462.1	238695	240272	-	1578	ABK37005	ABK37005;	aha:AHA_0218;	unreviewed	A0KET0_AERHH	ABC transporter, nucleotide binding/ATPase protein (Sugar/ribonucleotide)	Aeromonas hydrophila subsp. hydrophila (strain ATCC 7966 / DSM 30187 / BCRC 13018 / CCUG 14551 / JCM 1027 / KCTC 2358 / NCIMB 9240 / NCTC 8049)	526									NA		NA	NA					ATP binding [GO:0005524]; ATP hydrolysis activity [GO:0016887]	ATP binding [GO:0005524]; ATP hydrolysis activity [GO:0016887]	GO:0005524; GO:0016887
R5	NA	AHA_0219	2207.84	-1.29243	0.670304	-1.92812	0.0538401	0.103495	2899.23	2928.91	3577.52	364.941	968.281	2508.18	AHA_0219	CP000462.1	240359	241459	-	1101	ABK37319	ABK37319;	aha:AHA_0219;	unreviewed	A0KET1_AERHH	Membrane lipoprotein	Aeromonas hydrophila subsp. hydrophila (strain ATCC 7966 / DSM 30187 / BCRC 13018 / CCUG 14551 / JCM 1027 / KCTC 2358 / NCIMB 9240 / NCTC 8049)	367									NA		NA	NA				plasma membrane [GO:0005886]	plasma membrane [GO:0005886]		GO:0005886
R5	uvrD	AHA_0220	1693.69	1.0303	0.230656	4.46681	7.93954e-06	4.94666e-05	1120.16	1129.18	1091.48	2504.79	2458.35	1858.2	AHA_0220	CP000462.1	241787	243955	+	2169	ABK37514	ABK37514;	aha:AHA_0220;	unreviewed	A0KET2_AERHH	DNA 3'-5' helicase (EC 5.6.2.4)	Aeromonas hydrophila subsp. hydrophila (strain ATCC 7966 / DSM 30187 / BCRC 13018 / CCUG 14551 / JCM 1027 / KCTC 2358 / NCIMB 9240 / NCTC 8049)	723		BINDING 29..36; /ligand="ATP"; /ligand_id="ChEBI:CHEBI:30616"; /evidence="ECO:0000256|PROSITE-ProRule:PRU00560"	CATALYTIC ACTIVITY: Reaction=ATP + H2O = ADP + H(+) + phosphate; Xref=Rhea:RHEA:13065, ChEBI:CHEBI:15377, ChEBI:CHEBI:15378, ChEBI:CHEBI:30616, ChEBI:CHEBI:43474, ChEBI:CHEBI:456216; EC=5.6.2.4; Evidence={ECO:0000256|ARBA:ARBA00034618};			5.6.2.4			NA		NA	NA	RHEA:13065		DNA unwinding involved in DNA replication [GO:0006268]	cytoplasm [GO:0005737]	cytoplasm [GO:0005737]; ATP binding [GO:0005524]; ATP hydrolysis activity [GO:0016887]; DNA binding [GO:0003677]; DNA helicase activity [GO:0003678]; DNA unwinding involved in DNA replication [GO:0006268]	ATP binding [GO:0005524]; ATP hydrolysis activity [GO:0016887]; DNA binding [GO:0003677]; DNA helicase activity [GO:0003678]	GO:0003677; GO:0003678; GO:0005524; GO:0005737; GO:0006268; GO:0016887
R5	NA	AHA_0221	738.172	-3.24085	0.610212	-5.31101	1.09016e-07	9.63334e-07	1398.7	1253.54	1354.29	268.453	103.649	50.3962	AHA_0221	CP000462.1	244061	245614	-	1554	ABK39123	ABK39123;	aha:AHA_0221;	unreviewed	A0KET3_AERHH	ATPase AAA-type core domain-containing protein	Aeromonas hydrophila subsp. hydrophila (strain ATCC 7966 / DSM 30187 / BCRC 13018 / CCUG 14551 / JCM 1027 / KCTC 2358 / NCIMB 9240 / NCTC 8049)	518									NA		NA	NA					ATP binding [GO:0005524]; ATP hydrolysis activity [GO:0016887]	ATP binding [GO:0005524]; ATP hydrolysis activity [GO:0016887]	GO:0005524; GO:0016887
R5	NA	AHA_0222	978.577	-3.82867	0.379318	-10.0936	5.89763e-24	2.71827e-22	1799.04	1875.34	1812.8	165.741	146.172	72.3637	AHA_0222	CP000462.1	245614	246813	-	1200	ABK39564	ABK39564;	aha:AHA_0222;	unreviewed	A0KET4_AERHH	Conserved domain protein	Aeromonas hydrophila subsp. hydrophila (strain ATCC 7966 / DSM 30187 / BCRC 13018 / CCUG 14551 / JCM 1027 / KCTC 2358 / NCIMB 9240 / NCTC 8049)	400									NA		NA	NA				membrane [GO:0016020]	membrane [GO:0016020]		GO:0016020
R5	NA	AHA_0223	46.6751	-0.653175	0.546357	-1.19551	0.231888	0.334261	73.8785	47.754	50.3246	51.3563	42.5229	14.2143	AHA_0223	CP000462.1	246813	247247	-	435	ABK36157	ABK36157;	aha:AHA_0223;	unreviewed	A0KET5_AERHH	Putative lipoprotein	Aeromonas hydrophila subsp. hydrophila (strain ATCC 7966 / DSM 30187 / BCRC 13018 / CCUG 14551 / JCM 1027 / KCTC 2358 / NCIMB 9240 / NCTC 8049)	145									NA		NA	NA
R5	NA	AHA_0224	77.8903	-0.733583	0.365225	-2.00858	0.0445816	0.0890316	93.8457	109.436	89.4659	65.3626	71.7573	37.4741	AHA_0224	CP000462.1	247422	247931	+	510	ABK36594	ABK36594;	aha:AHA_0224;	unreviewed	A0KET6_AERHH	Uncharacterized protein	Aeromonas hydrophila subsp. hydrophila (strain ATCC 7966 / DSM 30187 / BCRC 13018 / CCUG 14551 / JCM 1027 / KCTC 2358 / NCIMB 9240 / NCTC 8049)	170									NA		NA	NA				membrane [GO:0016020]	membrane [GO:0016020]		GO:0016020
R5	NA	AHA_0225	511.855	-0.641712	0.550252	-1.16621	0.243528	0.347065	631.961	623.787	615.078	139.285	473.067	587.955	AHA_0225	CP000462.1	248030	249187	-	1158	ABK37322	ABK37322;	aha:AHA_0225;	unreviewed	A0KET7_AERHH	DUF3880 domain-containing protein	Aeromonas hydrophila subsp. hydrophila (strain ATCC 7966 / DSM 30187 / BCRC 13018 / CCUG 14551 / JCM 1027 / KCTC 2358 / NCIMB 9240 / NCTC 8049)	386									NA		NA	NA
R5	NA	AHA_0226	88.9116	-1.23102	0.549929	-2.2385	0.0251884	0.0567893	139.77	99.4875	135.317	91.0407	23.9191	43.9351	AHA_0226	CP000462.1	249682	249876	-	195	ABK37758	ABK37758;	aha:AHA_0226;	unreviewed	A0KET8_AERHH	Selenium delivery protein YdfZ	Aeromonas hydrophila subsp. hydrophila (strain ATCC 7966 / DSM 30187 / BCRC 13018 / CCUG 14551 / JCM 1027 / KCTC 2358 / NCIMB 9240 / NCTC 8049)	65									NA		NA	NA
R5	NA	AHA_0227	245.092	0.332467	0.570384	0.582882	0.559973	0.660987	172.716	251.703	225.901	101.156	271.969	447.105	AHA_0227	CP000462.1	250157	250654	+	498	ABK37372	ABK37372;	aha:AHA_0227;	unreviewed	A0KET9_AERHH	DUF1993 domain-containing protein	Aeromonas hydrophila subsp. hydrophila (strain ATCC 7966 / DSM 30187 / BCRC 13018 / CCUG 14551 / JCM 1027 / KCTC 2358 / NCIMB 9240 / NCTC 8049)	166									NA		NA	NA
R5	NA	AHA_0228	140.417	-0.408852	0.419079	-0.975598	0.329264	0.44173	167.724	143.262	168.867	65.3626	143.515	153.773	AHA_0228	CP000462.1	250749	251195	-	447	ABK38067	ABK38067;	aha:AHA_0228;	unreviewed	A0KEU0_AERHH	Activator of Hsp90 ATPase homologue 1-like C-terminal domain-containing protein	Aeromonas hydrophila subsp. hydrophila (strain ATCC 7966 / DSM 30187 / BCRC 13018 / CCUG 14551 / JCM 1027 / KCTC 2358 / NCIMB 9240 / NCTC 8049)	149									NA		NA	NA
R5	NA	AHA_0229	75.3909	0.44758	0.4337	1.032	0.302071	0.41197	77.872	72.6259	40.2596	59.1376	93.9047	108.546	AHA_0229	CP000462.1	251279	251788	-	510	ABK39660	ABK39660;	aha:AHA_0229;	unreviewed	A0KEU1_AERHH	Hemolysin	Aeromonas hydrophila subsp. hydrophila (strain ATCC 7966 / DSM 30187 / BCRC 13018 / CCUG 14551 / JCM 1027 / KCTC 2358 / NCIMB 9240 / NCTC 8049)	170									NA		NA	NA
R5	NA	AHA_0230	642.771	-0.849034	0.659555	-1.28728	0.197996	0.296118	750.766	797.89	930.445	117.497	442.061	817.969	AHA_0230	CP000462.1	251889	252542	-	654	ABK38229	ABK38229;	aha:AHA_0230;	unreviewed	A0KEU2_AERHH	DUF3313 domain-containing protein	Aeromonas hydrophila subsp. hydrophila (strain ATCC 7966 / DSM 30187 / BCRC 13018 / CCUG 14551 / JCM 1027 / KCTC 2358 / NCIMB 9240 / NCTC 8049)	218									NA		NA	NA
R5	NA	AHA_0231	179.712	-0.489858	0.401908	-1.21883	0.222908	0.324056	216.644	168.134	246.031	210.094	141.743	95.6235	AHA_0231	CP000462.1	252751	253485	+	735	ABK39813	ABK39813;	aha:AHA_0231;	unreviewed	A0KEU3_AERHH	Chromophore lyase CpcT/CpeT	Aeromonas hydrophila subsp. hydrophila (strain ATCC 7966 / DSM 30187 / BCRC 13018 / CCUG 14551 / JCM 1027 / KCTC 2358 / NCIMB 9240 / NCTC 8049)	245									NA		NA	NA			protein-phycocyanobilin linkage [GO:0017009]		lyase activity [GO:0016829]; protein-phycocyanobilin linkage [GO:0017009]	lyase activity [GO:0016829]	GO:0016829; GO:0017009
R5	NA	AHA_0232	152.836	0.597552	0.334403	1.78693	0.0739495	0.133722	158.739	112.421	93.9392	205.425	194.011	152.481	AHA_0232	CP000462.1	253501	254166	-	666	ABK39357	ABK39357;	aha:AHA_0232;	unreviewed	A0KEU4_AERHH	LysR family transcriptional regulator	Aeromonas hydrophila subsp. hydrophila (strain ATCC 7966 / DSM 30187 / BCRC 13018 / CCUG 14551 / JCM 1027 / KCTC 2358 / NCIMB 9240 / NCTC 8049)	222									NA		NA	NA
R5	NA	AHA_0233	47.5129	-0.51156	0.532897	-0.959961	0.337075	0.450618	52.913	70.6361	44.7329	58.3594	41.637	16.7987	AHA_0233	CP000462.1	254194	254382	-	189	ABK39859	ABK39859;	aha:AHA_0233;	unreviewed	A0KEU5_AERHH	Transcriptional regulatory protein	Aeromonas hydrophila subsp. hydrophila (strain ATCC 7966 / DSM 30187 / BCRC 13018 / CCUG 14551 / JCM 1027 / KCTC 2358 / NCIMB 9240 / NCTC 8049)	63				DNA_BIND 19..38; /note="H-T-H motif"; /evidence="ECO:0000256|PROSITE-ProRule:PRU00253"					NA		NA	NA					DNA binding [GO:0003677]; DNA-binding transcription factor activity [GO:0003700]	DNA binding [GO:0003677]; DNA-binding transcription factor activity [GO:0003700]	GO:0003677; GO:0003700
R5	NA	AHA_0234	87.9027	0.681916	0.317274	2.1493	0.031611	0.0678741	63.895	77.6002	61.5078	128.391	110.737	85.2858	AHA_0234	CP000462.1	254484	255101	+	618	ABK38904	ABK38904;	aha:AHA_0234;	unreviewed	A0KEU6_AERHH	Lysine exporter protein, putative	Aeromonas hydrophila subsp. hydrophila (strain ATCC 7966 / DSM 30187 / BCRC 13018 / CCUG 14551 / JCM 1027 / KCTC 2358 / NCIMB 9240 / NCTC 8049)	206									NA		NA	NA			amino acid transport [GO:0006865]	plasma membrane [GO:0005886]	plasma membrane [GO:0005886]; amino acid transport [GO:0006865]		GO:0005886; GO:0006865
R5	NA	AHA_0235	378.74	0.0126141	0.203342	0.0620336	0.950536	0.969787	383.37	357.16	390.295	382.06	349.928	409.63	AHA_0235	CP000462.1	255180	256421	+	1242	ABK35952	ABK35952;	aha:AHA_0235;	unreviewed	A0KEU7_AERHH	DUF2920 family protein	Aeromonas hydrophila subsp. hydrophila (strain ATCC 7966 / DSM 30187 / BCRC 13018 / CCUG 14551 / JCM 1027 / KCTC 2358 / NCIMB 9240 / NCTC 8049)	414									NA		NA	NA
R5	NA	AHA_0236	287.118	0.518816	0.451897	1.14808	0.250934	0.355372	235.613	214.893	258.333	530.682	293.231	189.955	AHA_0236	CP000462.1	256514	257545	-	1032	ABK37575	ABK37575;	aha:AHA_0236;	unreviewed	A0KEU8_AERHH	YeeE/YedE family protein	Aeromonas hydrophila subsp. hydrophila (strain ATCC 7966 / DSM 30187 / BCRC 13018 / CCUG 14551 / JCM 1027 / KCTC 2358 / NCIMB 9240 / NCTC 8049)	344									NA		NA	NA				plasma membrane [GO:0005886]	plasma membrane [GO:0005886]		GO:0005886
R5	NA	AHA_0237	216.248	0.367535	0.35878	1.0244	0.305646	0.416146	165.728	205.939	195.707	326.813	239.191	164.111	AHA_0237	CP000462.1	257749	259491	-	1743	ABK37070	ABK37070;	aha:AHA_0237;	unreviewed	A0KEU9_AERHH	Methyl-accepting chemotaxis protein	Aeromonas hydrophila subsp. hydrophila (strain ATCC 7966 / DSM 30187 / BCRC 13018 / CCUG 14551 / JCM 1027 / KCTC 2358 / NCIMB 9240 / NCTC 8049)	581									NA		NA	NA			chemotaxis [GO:0006935]; signal transduction [GO:0007165]	membrane [GO:0016020]	membrane [GO:0016020]; chemotaxis [GO:0006935]; signal transduction [GO:0007165]		GO:0006935; GO:0007165; GO:0016020
R5	mgtA	AHA_0238	4831.38	7.56773	0.519617	14.5641	4.75511e-48	8.03614e-46	55.9081	55.713	40.2596	14183.7	10434.9	4217.77	AHA_0238	CP000462.1	260599	263364	+	2766	ABK39239	ABK39239;	aha:AHA_0238;	unreviewed	A0KEV0_AERHH	Magnesium-transporting ATPase, P-type 1 (EC 7.2.2.14) (Mg(2+) transport ATPase, P-type 1)	Aeromonas hydrophila subsp. hydrophila (strain ATCC 7966 / DSM 30187 / BCRC 13018 / CCUG 14551 / JCM 1027 / KCTC 2358 / NCIMB 9240 / NCTC 8049)	922			CATALYTIC ACTIVITY: Reaction=ATP + H2O + Mg(2+)(out) = ADP + H(+) + Mg(2+)(in) + phosphate; Xref=Rhea:RHEA:10260, ChEBI:CHEBI:15377, ChEBI:CHEBI:15378, ChEBI:CHEBI:18420, ChEBI:CHEBI:30616, ChEBI:CHEBI:43474, ChEBI:CHEBI:456216; EC=7.2.2.14; Evidence={ECO:0000256|ARBA:ARBA00001857};			7.2.2.14		FUNCTION: Mediates magnesium influx to the cytosol. {ECO:0000256|ARBA:ARBA00003954}.	NA		NA	NA	RHEA:10260			plasma membrane [GO:0005886]	plasma membrane [GO:0005886]; ATP binding [GO:0005524]; ATP hydrolysis activity [GO:0016887]; P-type magnesium transporter activity [GO:0015444]	ATP binding [GO:0005524]; ATP hydrolysis activity [GO:0016887]; P-type magnesium transporter activity [GO:0015444]	GO:0005524; GO:0005886; GO:0015444; GO:0016887
R5	NA	AHA_0239	43.1873	2.91346	0.569826	5.11289	3.17272e-07	2.57887e-06	5.99015	7.959	16.7749	100.378	81.5022	46.5196	AHA_0239	CP000462.1	263470	264210	-	741	ABK36947	ABK36947;	aha:AHA_0239;	unreviewed	A0KEV1_AERHH	Transporter, LysE family	Aeromonas hydrophila subsp. hydrophila (strain ATCC 7966 / DSM 30187 / BCRC 13018 / CCUG 14551 / JCM 1027 / KCTC 2358 / NCIMB 9240 / NCTC 8049)	247									NA		NA	NA			amino acid transport [GO:0006865]	plasma membrane [GO:0005886]	plasma membrane [GO:0005886]; amino acid transport [GO:0006865]		GO:0005886; GO:0006865
R5	NA	AHA_0240	107.893	1.1071	0.435306	2.54328	0.0109818	0.0286078	89.8523	68.6464	46.9696	201.535	140.857	99.5002	AHA_0240	CP000462.1	264197	265012	-	816	ABK38375	ABK38375;	aha:AHA_0240;	unreviewed	A0KEV2_AERHH	Transcriptional regulator, AraC/XylS family	Aeromonas hydrophila subsp. hydrophila (strain ATCC 7966 / DSM 30187 / BCRC 13018 / CCUG 14551 / JCM 1027 / KCTC 2358 / NCIMB 9240 / NCTC 8049)	272				DNA_BIND 183..204; /note="H-T-H motif"; /evidence="ECO:0000256|PROSITE-ProRule:PRU00593"; DNA_BIND 230..253; /note="H-T-H motif"; /evidence="ECO:0000256|PROSITE-ProRule:PRU00593"					NA		NA	NA					DNA-binding transcription factor activity [GO:0003700]; sequence-specific DNA binding [GO:0043565]	DNA-binding transcription factor activity [GO:0003700]; sequence-specific DNA binding [GO:0043565]	GO:0003700; GO:0043565
R5	rarD-1	AHA_0241	285.928	0.122234	0.419347	0.291486	0.77068	0.837363	319.475	228.821	273.989	417.075	305.633	170.572	AHA_0241	CP000462.1	265083	265982	-	900	ABK38801	ABK38801;	aha:AHA_0241;	unreviewed	A0KEV3_AERHH	RarD protein	Aeromonas hydrophila subsp. hydrophila (strain ATCC 7966 / DSM 30187 / BCRC 13018 / CCUG 14551 / JCM 1027 / KCTC 2358 / NCIMB 9240 / NCTC 8049)	300									NA		NA	NA				plasma membrane [GO:0005886]	plasma membrane [GO:0005886]		GO:0005886
R5	NA	AHA_0242	113.087	-1.83379	0.299353	-6.12583	9.02147e-10	1.18418e-08	179.705	199.97	150.974	56.0251	50.4959	41.3507	AHA_0242	CP000462.1	266111	266398	-	288	ABK39031	ABK39031;	aha:AHA_0242;	unreviewed	A0KEV4_AERHH	Uncharacterized protein	Aeromonas hydrophila subsp. hydrophila (strain ATCC 7966 / DSM 30187 / BCRC 13018 / CCUG 14551 / JCM 1027 / KCTC 2358 / NCIMB 9240 / NCTC 8049)	96									NA		NA	NA				membrane [GO:0016020]	membrane [GO:0016020]		GO:0016020
R5	NA	AHA_0243	5154.87	-3.23007	0.496601	-6.50436	7.80226e-11	1.15496e-09	8038.78	9680.13	10230.4	417.075	1185.32	1377.5	AHA_0243	CP000462.1	266410	267903	-	1494	ABK39725	ABK39725;	aha:AHA_0243;	unreviewed	A0KEV5_AERHH	Putative aldehyde dehydrogenase (EC 1.2.1.3)	Aeromonas hydrophila subsp. hydrophila (strain ATCC 7966 / DSM 30187 / BCRC 13018 / CCUG 14551 / JCM 1027 / KCTC 2358 / NCIMB 9240 / NCTC 8049)	498	ACT_SITE 267; /evidence="ECO:0000256|PROSITE-ProRule:PRU10007"; ACT_SITE 302; /evidence="ECO:0000256|PROSITE-ProRule:PRU10008"					1.2.1.3			NA		NA	NA					aldehyde dehydrogenase (NAD+) activity [GO:0004029]; glyceraldehyde-3-phosphate dehydrogenase (NAD+) (non-phosphorylating) activity [GO:0043878]	aldehyde dehydrogenase (NAD+) activity [GO:0004029]; glyceraldehyde-3-phosphate dehydrogenase (NAD+) (non-phosphorylating) activity [GO:0043878]	GO:0004029; GO:0043878
R5	NA	AHA_0244	1128	0.751731	0.786153	0.956215	0.338964	0.451952	670.897	922.249	928.209	257.56	985.999	3003.1	AHA_0244	CP000462.1	268168	268707	-	540	ABK35838	ABK35838;	aha:AHA_0244;	unreviewed	A0KEV6_AERHH	DNA-binding protein	Aeromonas hydrophila subsp. hydrophila (strain ATCC 7966 / DSM 30187 / BCRC 13018 / CCUG 14551 / JCM 1027 / KCTC 2358 / NCIMB 9240 / NCTC 8049)	180									NA		NA	NA			biosynthetic process [GO:0009058]		DNA binding [GO:0003677]; biosynthetic process [GO:0009058]	DNA binding [GO:0003677]	GO:0003677; GO:0009058	77272208;
R5	NA	AHA_0245	4358.61	-1.84566	0.6023	-3.06435	0.00218146	0.0072406	6103.96	6780.07	7574.41	552.469	2261.68	2879.04	AHA_0245	CP000462.1	268893	270221	+	1329	ABK36563	ABK36563;	aha:AHA_0245;	unreviewed	A0KEV7_AERHH	Omega-amino acid--pyruvate aminotransferase (EC 2.6.1.18)	Aeromonas hydrophila subsp. hydrophila (strain ATCC 7966 / DSM 30187 / BCRC 13018 / CCUG 14551 / JCM 1027 / KCTC 2358 / NCIMB 9240 / NCTC 8049)	443						2.6.1.18			NA		NA	NA					beta-alanine-pyruvate transaminase activity [GO:0016223]; pyridoxal phosphate binding [GO:0030170]	beta-alanine-pyruvate transaminase activity [GO:0016223]; pyridoxal phosphate binding [GO:0030170]	GO:0016223; GO:0030170	77272209;
R5	mmsA-1	AHA_0246	1098.67	-1.97949	0.248041	-7.98049	1.4575e-15	3.45709e-14	1705.2	1720.14	1831.81	354.047	470.409	510.423	AHA_0246	CP000462.1	270323	271816	+	1494	ABK38787	ABK38787;	aha:AHA_0246;	unreviewed	A0KEV8_AERHH	Methylmalonate-semialdehyde dehydrogenase (EC 1.2.1.27)	Aeromonas hydrophila subsp. hydrophila (strain ATCC 7966 / DSM 30187 / BCRC 13018 / CCUG 14551 / JCM 1027 / KCTC 2358 / NCIMB 9240 / NCTC 8049)	498	ACT_SITE 282; /evidence="ECO:0000256|PROSITE-ProRule:PRU10008"					1.2.1.27			NA		NA	NA					methylmalonate-semialdehyde dehydrogenase (acylating) activity [GO:0004491]	methylmalonate-semialdehyde dehydrogenase (acylating) activity [GO:0004491]	GO:0004491
R5	NA	AHA_0247	1120.4	-1.65483	0.490781	-3.37183	0.000746702	0.00282258	1705.2	1609.71	1785.96	241.997	542.166	837.352	AHA_0247	CP000462.1	271904	272656	+	753	ABK37499	ABK37499;	aha:AHA_0247;	unreviewed	A0KEV9_AERHH	Glutamine amidotransferase, class I	Aeromonas hydrophila subsp. hydrophila (strain ATCC 7966 / DSM 30187 / BCRC 13018 / CCUG 14551 / JCM 1027 / KCTC 2358 / NCIMB 9240 / NCTC 8049)	251	ACT_SITE 97; /note="Nucleophile"; /evidence="ECO:0000256|PROSITE-ProRule:PRU00605"; ACT_SITE 184; /evidence="ECO:0000256|PROSITE-ProRule:PRU00605"; ACT_SITE 186; /evidence="ECO:0000256|PROSITE-ProRule:PRU00605"								NA		NA	NA			glutamine metabolic process [GO:0006541]		transferase activity [GO:0016740]; glutamine metabolic process [GO:0006541]	transferase activity [GO:0016740]	GO:0006541; GO:0016740	77272211;
R5	ald	AHA_0248	1563.14	-1.84467	0.31327	-5.88843	3.89886e-09	4.58371e-08	2240.32	2355.86	2738.77	480.104	726.432	837.352	AHA_0248	CP000462.1	272656	273768	+	1113	ABK36423	ABK36423;	aha:AHA_0248;	unreviewed	A0KEW0_AERHH	Alanine dehydrogenase (EC 1.4.1.1)	Aeromonas hydrophila subsp. hydrophila (strain ATCC 7966 / DSM 30187 / BCRC 13018 / CCUG 14551 / JCM 1027 / KCTC 2358 / NCIMB 9240 / NCTC 8049)	371	ACT_SITE 96; /note="Proton donor/acceptor"; /evidence="ECO:0000256|PIRSR:PIRSR000183-1"; ACT_SITE 270; /note="Proton donor/acceptor"; /evidence="ECO:0000256|PIRSR:PIRSR000183-1"	BINDING 15; /ligand="substrate"; /evidence="ECO:0000256|PIRSR:PIRSR000183-2"; BINDING 75; /ligand="substrate"; /evidence="ECO:0000256|PIRSR:PIRSR000183-2"; BINDING 134; /ligand="NAD(+)"; /ligand_id="ChEBI:CHEBI:57540"; /evidence="ECO:0000256|PIRSR:PIRSR000183-3"; BINDING 198; /ligand="NAD(+)"; /ligand_id="ChEBI:CHEBI:57540"; /evidence="ECO:0000256|PIRSR:PIRSR000183-3"; BINDING 203; /ligand="NAD(+…	CATALYTIC ACTIVITY: Reaction=H2O + L-alanine + NAD(+) = H(+) + NADH + NH4(+) + pyruvate; Xref=Rhea:RHEA:18405, ChEBI:CHEBI:15361, ChEBI:CHEBI:15377, ChEBI:CHEBI:15378, ChEBI:CHEBI:28938, ChEBI:CHEBI:57540, ChEBI:CHEBI:57945, ChEBI:CHEBI:57972; EC=1.4.1.1; Evidence={ECO:0000256|PIRNR:PIRNR000183};			1.4.1.1			NA		NA	NA	RHEA:18405		L-alanine catabolic process [GO:0042853]		alanine dehydrogenase activity [GO:0000286]; nucleotide binding [GO:0000166]; L-alanine catabolic process [GO:0042853]	alanine dehydrogenase activity [GO:0000286]; nucleotide binding [GO:0000166]	GO:0000166; GO:0000286; GO:0042853
R5	NA	AHA_0249	374.833	0.184893	0.298521	0.619363	0.535677	0.639973	317.478	395.96	339.97	466.876	434.088	294.624	AHA_0249	CP000462.1	273891	274727	+	837	ABK39068	ABK39068;	aha:AHA_0249;	unreviewed	A0KEW1_AERHH	Carbohydrate kinase, PfkB family	Aeromonas hydrophila subsp. hydrophila (strain ATCC 7966 / DSM 30187 / BCRC 13018 / CCUG 14551 / JCM 1027 / KCTC 2358 / NCIMB 9240 / NCTC 8049)	279									NA		NA	NA			phosphorylation [GO:0016310]		kinase activity [GO:0016301]; phosphotransferase activity, alcohol group as acceptor [GO:0016773]; phosphorylation [GO:0016310]	kinase activity [GO:0016301]; phosphotransferase activity, alcohol group as acceptor [GO:0016773]	GO:0016301; GO:0016310; GO:0016773	77272213;
R5	NA	AHA_0250	396.853	0.763661	0.391495	1.95063	0.0511015	0.0993136	361.406	274.585	247.15	650.513	538.623	308.838	AHA_0250	CP000462.1	275030	275479	+	450	ABK37866	ABK37866;	aha:AHA_0250;	unreviewed	A0KEW2_AERHH	Rrf2 family protein	Aeromonas hydrophila subsp. hydrophila (strain ATCC 7966 / DSM 30187 / BCRC 13018 / CCUG 14551 / JCM 1027 / KCTC 2358 / NCIMB 9240 / NCTC 8049)	150									NA		NA	NA								77272214;
R5	NA	AHA_0251	218.209	0.294416	0.232131	1.26832	0.204684	0.303325	203.665	188.031	196.825	273.122	221.473	226.137	AHA_0251	CP000462.1	275544	276053	-	510	ABK36264	ABK36264;	aha:AHA_0251;	unreviewed	A0KEW3_AERHH	NapF protein	Aeromonas hydrophila subsp. hydrophila (strain ATCC 7966 / DSM 30187 / BCRC 13018 / CCUG 14551 / JCM 1027 / KCTC 2358 / NCIMB 9240 / NCTC 8049)	170									NA		NA	NA					4 iron, 4 sulfur cluster binding [GO:0051539]; metal ion binding [GO:0046872]	4 iron, 4 sulfur cluster binding [GO:0051539]; metal ion binding [GO:0046872]	GO:0046872; GO:0051539
R5	NA	AHA_0252	111.029	-1.47341	0.312809	-4.71026	2.47406e-06	1.7095e-05	190.686	163.159	136.435	56.8032	69.9855	49.104	AHA_0252	CP000462.1	276180	276404	+	225	ABK39840	ABK39840;	aha:AHA_0252;	unreviewed	A0KEW4_AERHH	Uncharacterized protein	Aeromonas hydrophila subsp. hydrophila (strain ATCC 7966 / DSM 30187 / BCRC 13018 / CCUG 14551 / JCM 1027 / KCTC 2358 / NCIMB 9240 / NCTC 8049)	75									NA		NA	NA				membrane [GO:0016020]	membrane [GO:0016020]		GO:0016020
R5	NA	AHA_0253	583.51	-0.745076	0.219806	-3.3897	0.000699693	0.00267227	784.71	675.52	733.62	480.882	443.832	382.494	AHA_0253	CP000462.1	276404	277741	+	1338	ABK37955	ABK37955;	aha:AHA_0253;	unreviewed	A0KEW5_AERHH	DNA recombination protein RmuC	Aeromonas hydrophila subsp. hydrophila (strain ATCC 7966 / DSM 30187 / BCRC 13018 / CCUG 14551 / JCM 1027 / KCTC 2358 / NCIMB 9240 / NCTC 8049)	446								FUNCTION: Involved in DNA recombination. {ECO:0000256|ARBA:ARBA00003416}.	NA		NA	NA				membrane [GO:0016020]	membrane [GO:0016020]		GO:0016020
R5	NA	AHA_0254	132.293	-0.0954037	0.392774	-0.242897	0.808085	0.865444	113.813	138.288	158.802	179.747	117.824	85.2858	AHA_0254	CP000462.1	277853	279292	-	1440	ABK36598	ABK36598;	aha:AHA_0254;	unreviewed	A0KEW6_AERHH	Trk system potassium uptake protein	Aeromonas hydrophila subsp. hydrophila (strain ATCC 7966 / DSM 30187 / BCRC 13018 / CCUG 14551 / JCM 1027 / KCTC 2358 / NCIMB 9240 / NCTC 8049)	480		BINDING 110; /ligand="K(+)"; /ligand_id="ChEBI:CHEBI:29103"; /evidence="ECO:0000256|PIRSR:PIRSR006247-1"; BINDING 111; /ligand="K(+)"; /ligand_id="ChEBI:CHEBI:29103"; /evidence="ECO:0000256|PIRSR:PIRSR006247-1"; BINDING 218; /ligand="K(+)"; /ligand_id="ChEBI:CHEBI:29103"; /evidence="ECO:0000256|PIRSR:PIRSR006247-1"; BINDING 312; /ligand="K(+)"; /ligand_id="ChEBI:CHEBI:29103"; /evidence="ECO:00002…						FUNCTION: Low-affinity potassium transport system. Interacts with Trk system potassium uptake protein TrkA. {ECO:0000256|PIRNR:PIRNR006247}.	NA		NA	NA				plasma membrane [GO:0005886]	plasma membrane [GO:0005886]; metal ion binding [GO:0046872]; potassium:chloride symporter activity [GO:0015379]	metal ion binding [GO:0046872]; potassium:chloride symporter activity [GO:0015379]	GO:0005886; GO:0015379; GO:0046872
R5	trkA	AHA_0255	837.053	0.972356	0.177016	5.49303	3.95101e-08	3.80649e-07	567.068	583.992	544.624	1108.83	1154.32	1063.49	AHA_0255	CP000462.1	279392	280765	-	1374	ABK39373	ABK39373;	aha:AHA_0255;	unreviewed	A0KEW7_AERHH	Trk system potassium uptake protein TrkA	Aeromonas hydrophila subsp. hydrophila (strain ATCC 7966 / DSM 30187 / BCRC 13018 / CCUG 14551 / JCM 1027 / KCTC 2358 / NCIMB 9240 / NCTC 8049)	458									NA		NA	NA				plasma membrane [GO:0005886]	plasma membrane [GO:0005886]; potassium ion transmembrane transporter activity [GO:0015079]	potassium ion transmembrane transporter activity [GO:0015079]	GO:0005886; GO:0015079	77272219;
R5	sun	AHA_0256	1039.05	0.988932	0.216364	4.57069	4.86127e-06	3.15983e-05	719.817	670.546	697.834	1179.64	1451.98	1514.47	AHA_0256	CP000462.1	280916	282205	-	1290	ABK37178	ABK37178;	aha:AHA_0256;	unreviewed	A0KEW8_AERHH	16S rRNA (cytosine(967)-C(5))-methyltransferase (EC 2.1.1.176) (16S rRNA m5C967 methyltransferase) (rRNA (cytosine-C(5)-)-methyltransferase RsmB)	Aeromonas hydrophila subsp. hydrophila (strain ATCC 7966 / DSM 30187 / BCRC 13018 / CCUG 14551 / JCM 1027 / KCTC 2358 / NCIMB 9240 / NCTC 8049)	430	ACT_SITE 373; /note="Nucleophile"; /evidence="ECO:0000256|PROSITE-ProRule:PRU01023"	BINDING 251..257; /ligand="S-adenosyl-L-methionine"; /ligand_id="ChEBI:CHEBI:59789"; /evidence="ECO:0000256|PROSITE-ProRule:PRU01023"; BINDING 275; /ligand="S-adenosyl-L-methionine"; /ligand_id="ChEBI:CHEBI:59789"; /evidence="ECO:0000256|PROSITE-ProRule:PRU01023"; BINDING 301; /ligand="S-adenosyl-L-methionine"; /ligand_id="ChEBI:CHEBI:59789"; /evidence="ECO:0000256|PROSITE-ProRule:PRU01023"; BIND…	CATALYTIC ACTIVITY: Reaction=cytidine(967) in 16S rRNA + S-adenosyl-L-methionine = 5-methylcytidine(967) in 16S rRNA + H(+) + S-adenosyl-L-homocysteine; Xref=Rhea:RHEA:42748, Rhea:RHEA-COMP:10219, Rhea:RHEA-COMP:10220, ChEBI:CHEBI:15378, ChEBI:CHEBI:57856, ChEBI:CHEBI:59789, ChEBI:CHEBI:74483, ChEBI:CHEBI:82748; EC=2.1.1.176; Evidence={ECO:0000256|ARBA:ARBA00000588};			2.1.1.176		FUNCTION: Specifically methylates the cytosine at position 967 (m5C967) of 16S rRNA. {ECO:0000256|ARBA:ARBA00002724}.	NA		NA	NA	RHEA:42748		regulation of DNA-templated transcription [GO:0006355]	cytoplasm [GO:0005737]	cytoplasm [GO:0005737]; RNA binding [GO:0003723]; rRNA methyltransferase activity [GO:0008649]; regulation of DNA-templated transcription [GO:0006355]	RNA binding [GO:0003723]; rRNA methyltransferase activity [GO:0008649]	GO:0003723; GO:0005737; GO:0006355; GO:0008649
R5	fmt	AHA_0257	714.242	1.17075	0.273071	4.28733	1.80834e-05	0.00010493	490.194	426.801	401.478	1023.24	1165.84	777.91	AHA_0257	CP000462.1	282265	283206	-	942	ABK37667	ABK37667;	aha:AHA_0257;	reviewed	FMT_AERHH	Methionyl-tRNA formyltransferase (EC 2.1.2.9)	Aeromonas hydrophila subsp. hydrophila (strain ATCC 7966 / DSM 30187 / BCRC 13018 / CCUG 14551 / JCM 1027 / KCTC 2358 / NCIMB 9240 / NCTC 8049)	314		BINDING 112..115; /ligand="(6S)-5,6,7,8-tetrahydrofolate"; /ligand_id="ChEBI:CHEBI:57453"; /evidence="ECO:0000255|HAMAP-Rule:MF_00182"	CATALYTIC ACTIVITY: Reaction=(6S)-10-formyltetrahydrofolate + L-methionyl-tRNA(fMet) = (6S)-5,6,7,8-tetrahydrofolate + H(+) + N-formyl-L-methionyl-tRNA(fMet); Xref=Rhea:RHEA:24380, Rhea:RHEA-COMP:9952, Rhea:RHEA-COMP:9953, ChEBI:CHEBI:15378, ChEBI:CHEBI:57453, ChEBI:CHEBI:57454, ChEBI:CHEBI:78530, ChEBI:CHEBI:78844; EC=2.1.2.9; Evidence={ECO:0000255|HAMAP-Rule:MF_00182};			2.1.2.9		FUNCTION: Attaches a formyl group to the free amino group of methionyl-tRNA(fMet). The formyl group appears to play a dual role in the initiator identity of N-formylmethionyl-tRNA by promoting its recognition by IF2 and preventing the misappropriation of this tRNA by the elongation apparatus. {ECO:0000255|HAMAP-Rule:MF_00182}.	NA		NA	NA	RHEA:24380				methionyl-tRNA formyltransferase activity [GO:0004479]	methionyl-tRNA formyltransferase activity [GO:0004479]	GO:0004479
R5	def-1	AHA_0258	710.102	-0.592039	0.236101	-2.50756	0.0121567	0.0310305	883.547	816.792	859.991	465.319	595.32	639.644	AHA_0258	CP000462.1	283222	283731	-	510	ABK38402	ABK38402;	aha:AHA_0258;	unreviewed	A0KEX0_AERHH	Peptide deformylase (PDF) (EC 3.5.1.88) (Polypeptide deformylase)	Aeromonas hydrophila subsp. hydrophila (strain ATCC 7966 / DSM 30187 / BCRC 13018 / CCUG 14551 / JCM 1027 / KCTC 2358 / NCIMB 9240 / NCTC 8049)	170	ACT_SITE 134; /evidence="ECO:0000256|HAMAP-Rule:MF_00163"	BINDING 91; /ligand="Fe cation"; /ligand_id="ChEBI:CHEBI:24875"; /evidence="ECO:0000256|HAMAP-Rule:MF_00163"; BINDING 133; /ligand="Fe cation"; /ligand_id="ChEBI:CHEBI:24875"; /evidence="ECO:0000256|HAMAP-Rule:MF_00163"; BINDING 137; /ligand="Fe cation"; /ligand_id="ChEBI:CHEBI:24875"; /evidence="ECO:0000256|HAMAP-Rule:MF_00163"	CATALYTIC ACTIVITY: Reaction=H2O + N-terminal N-formyl-L-methionyl-[peptide] = formate + N-terminal L-methionyl-[peptide]; Xref=Rhea:RHEA:24420, Rhea:RHEA-COMP:10639, Rhea:RHEA-COMP:10640, ChEBI:CHEBI:15377, ChEBI:CHEBI:15740, ChEBI:CHEBI:49298, ChEBI:CHEBI:64731; EC=3.5.1.88; Evidence={ECO:0000256|HAMAP-Rule:MF_00163};		COFACTOR: Name=Fe(2+); Xref=ChEBI:CHEBI:29033; Evidence={ECO:0000256|HAMAP-Rule:MF_00163}; Note=Binds 1 Fe(2+) ion. {ECO:0000256|HAMAP-Rule:MF_00163};	3.5.1.88		FUNCTION: Removes the formyl group from the N-terminal Met of newly synthesized proteins. Requires at least a dipeptide for an efficient rate of reaction. N-terminal L-methionine is a prerequisite for activity but the enzyme has broad specificity at other positions. {ECO:0000256|HAMAP-Rule:MF_00163}.	NA		NA	NA	RHEA:24420		translation [GO:0006412]		metal ion binding [GO:0046872]; peptide deformylase activity [GO:0042586]; translation [GO:0006412]	metal ion binding [GO:0046872]; peptide deformylase activity [GO:0042586]	GO:0006412; GO:0042586; GO:0046872	77272222;
R5	NA	AHA_0259	683.876	-1.65313	0.339607	-4.86778	1.12859e-06	8.26278e-06	1049.27	984.926	1078.06	211.65	380.048	399.293	AHA_0259	CP000462.1	283840	284925	+	1086	ABK38866	ABK38866;	aha:AHA_0259;	unreviewed	A0KEX1_AERHH	LysM domain protein	Aeromonas hydrophila subsp. hydrophila (strain ATCC 7966 / DSM 30187 / BCRC 13018 / CCUG 14551 / JCM 1027 / KCTC 2358 / NCIMB 9240 / NCTC 8049)	362									NA		NA	NA
R5	dprA	AHA_0260	172.131	-1.32022	0.412176	-3.20305	0.00135979	0.00479177	215.645	236.78	286.291	129.947	109.851	54.2728	AHA_0260	CP000462.1	284930	286042	+	1113	ABK39832	ABK39832;	aha:AHA_0260;	unreviewed	A0KEX2_AERHH	DNA protecting protein DprA	Aeromonas hydrophila subsp. hydrophila (strain ATCC 7966 / DSM 30187 / BCRC 13018 / CCUG 14551 / JCM 1027 / KCTC 2358 / NCIMB 9240 / NCTC 8049)	371									NA		NA	NA			DNA-mediated transformation [GO:0009294]		DNA-mediated transformation [GO:0009294]		GO:0009294
R5	NA	AHA_0261	2368.93	-0.812429	0.635931	-1.27754	0.20141	0.300338	2644.65	3155.74	3255.44	452.091	1900.24	2805.39	AHA_0261	CP000462.1	286038	286508	+	471	ABK39398	ABK39398;	aha:AHA_0261;	reviewed	SMG_AERHH	Protein Smg homolog	Aeromonas hydrophila subsp. hydrophila (strain ATCC 7966 / DSM 30187 / BCRC 13018 / CCUG 14551 / JCM 1027 / KCTC 2358 / NCIMB 9240 / NCTC 8049)	157									NA		NA	NA								77272225;
R5	NA	AHA_0262	785.98	0.154933	0.257004	0.602844	0.546612	0.649783	691.863	744.166	795.128	659.851	962.966	861.904	AHA_0262	CP000462.1	286567	287121	+	555	ABK38729	ABK38729;	aha:AHA_0262;	unreviewed	A0KEX4_AERHH	Topoisomerase DNA-binding C4 zinc finger domain protein	Aeromonas hydrophila subsp. hydrophila (strain ATCC 7966 / DSM 30187 / BCRC 13018 / CCUG 14551 / JCM 1027 / KCTC 2358 / NCIMB 9240 / NCTC 8049)	185									NA		NA	NA			DNA topological change [GO:0006265]	chromosome [GO:0005694]	chromosome [GO:0005694]; DNA binding [GO:0003677]; DNA topoisomerase type I (single strand cut, ATP-independent) activity [GO:0003917]; DNA topological change [GO:0006265]	DNA binding [GO:0003677]; DNA topoisomerase type I (single strand cut, ATP-independent) activity [GO:0003917]	GO:0003677; GO:0003917; GO:0005694; GO:0006265
R5	purE-2	AHA_0263	847	0.936433	0.310291	3.01792	0.00254512	0.00829825	645.938	601.899	495.417	960.207	922.215	1456.32	AHA_0263	CP000462.1	287199	287699	+	501	ABK39569	ABK39569;	aha:AHA_0263;	unreviewed	A0KEX5_AERHH	N5-carboxyaminoimidazole ribonucleotide mutase (N5-CAIR mutase) (EC 5.4.99.18) (5-(carboxyamino)imidazole ribonucleotide mutase)	Aeromonas hydrophila subsp. hydrophila (strain ATCC 7966 / DSM 30187 / BCRC 13018 / CCUG 14551 / JCM 1027 / KCTC 2358 / NCIMB 9240 / NCTC 8049)	167		BINDING 12; /ligand="substrate"; /evidence="ECO:0000256|HAMAP-Rule:MF_01929, ECO:0000256|PIRSR:PIRSR001338-1"; BINDING 15; /ligand="substrate"; /evidence="ECO:0000256|HAMAP-Rule:MF_01929, ECO:0000256|PIRSR:PIRSR001338-1"; BINDING 42; /ligand="substrate"; /evidence="ECO:0000256|HAMAP-Rule:MF_01929, ECO:0000256|PIRSR:PIRSR001338-1"	CATALYTIC ACTIVITY: Reaction=5-carboxyamino-1-(5-phospho-D-ribosyl)imidazole + H(+) = 5-amino-1-(5-phospho-D-ribosyl)imidazole-4-carboxylate; Xref=Rhea:RHEA:13193, ChEBI:CHEBI:15378, ChEBI:CHEBI:58730, ChEBI:CHEBI:77657; EC=5.4.99.18; Evidence={ECO:0000256|HAMAP-Rule:MF_01929, ECO:0000256|PIRNR:PIRNR001338};			5.4.99.18		FUNCTION: Catalyzes the conversion of N5-carboxyaminoimidazole ribonucleotide (N5-CAIR) to 4-carboxy-5-aminoimidazole ribonucleotide (CAIR). {ECO:0000256|HAMAP-Rule:MF_01929, ECO:0000256|PIRNR:PIRNR001338}.	NA	PATHWAY: Purine metabolism; IMP biosynthesis via de novo pathway; 5-amino-1-(5-phospho-D-ribosyl)imidazole-4-carboxylate from 5-amino-1-(5-phospho-D-ribosyl)imidazole (N5-CAIR route): step 2/2. {ECO:0000256|HAMAP-Rule:MF_01929, ECO:0000256|PIRNR:PIRNR001338}.	NA	NA	RHEA:13193		de novo' IMP biosynthetic process [GO:0006189]		5-(carboxyamino)imidazole ribonucleotide mutase activity [GO:0034023]; lyase activity [GO:0016829]; 'de novo' IMP biosynthetic process [GO:0006189]	5-(carboxyamino)imidazole ribonucleotide mutase activity [GO:0034023]; lyase activity [GO:0016829]	GO:0006189; GO:0016829; GO:0034023	77272227;
R5	NA	AHA_0264	563.797	0.664658	0.287103	2.31505	0.02061	0.0482644	418.312	434.76	456.276	877.726	655.561	540.144	AHA_0264	CP000462.1	287837	288394	+	558	ABK37578	ABK37578;	aha:AHA_0264;	reviewed	TSAC_AERHH	Threonylcarbamoyl-AMP synthase (TC-AMP synthase) (EC 2.7.7.87) (L-threonylcarbamoyladenylate synthase) (t(6)A37 threonylcarbamoyladenosine biosynthesis protein TsaC) (tRNA threonylcarbamoyladenosine biosynthesis protein TsaC)	Aeromonas hydrophila subsp. hydrophila (strain ATCC 7966 / DSM 30187 / BCRC 13018 / CCUG 14551 / JCM 1027 / KCTC 2358 / NCIMB 9240 / NCTC 8049)	186			CATALYTIC ACTIVITY: Reaction=ATP + hydrogencarbonate + L-threonine = diphosphate + H2O + L-threonylcarbamoyladenylate; Xref=Rhea:RHEA:36407, ChEBI:CHEBI:15377, ChEBI:CHEBI:17544, ChEBI:CHEBI:30616, ChEBI:CHEBI:33019, ChEBI:CHEBI:57926, ChEBI:CHEBI:73682; EC=2.7.7.87; Evidence={ECO:0000255|HAMAP-Rule:MF_01852};			2.7.7.87		FUNCTION: Required for the formation of a threonylcarbamoyl group on adenosine at position 37 (t(6)A37) in tRNAs that read codons beginning with adenine. Catalyzes the conversion of L-threonine, HCO(3)(-)/CO(2) and ATP to give threonylcarbamoyl-AMP (TC-AMP) as the acyladenylate intermediate, with the release of diphosphate. {ECO:0000255|HAMAP-Rule:MF_01852}.	NA		NA	NA	RHEA:36407		tRNA threonylcarbamoyladenosine modification [GO:0002949]	cytoplasm [GO:0005737]	cytoplasm [GO:0005737]; ATP binding [GO:0005524]; double-stranded RNA binding [GO:0003725]; L-threonylcarbamoyladenylate synthase [GO:0061710]; tRNA threonylcarbamoyladenosine modification [GO:0002949]	ATP binding [GO:0005524]; double-stranded RNA binding [GO:0003725]; L-threonylcarbamoyladenylate synthase [GO:0061710]	GO:0002949; GO:0003725; GO:0005524; GO:0005737; GO:0061710	77272228;
R5	hemF	AHA_0265	601.268	2.84893	0.378414	7.5286	5.12891e-14	1.09489e-12	141.767	157.19	140.909	1536.8	881.463	749.482	AHA_0265	CP000462.1	288492	289397	+	906	ABK36850	ABK36850;	aha:AHA_0265;	reviewed	HEM6_AERHH	Oxygen-dependent coproporphyrinogen-III oxidase (CPO) (Coprogen oxidase) (Coproporphyrinogenase) (EC 1.3.3.3)	Aeromonas hydrophila subsp. hydrophila (strain ATCC 7966 / DSM 30187 / BCRC 13018 / CCUG 14551 / JCM 1027 / KCTC 2358 / NCIMB 9240 / NCTC 8049)	302	ACT_SITE 108; /note="Proton donor"; /evidence="ECO:0000255|HAMAP-Rule:MF_00333"	BINDING 94; /ligand="substrate"; /evidence="ECO:0000255|HAMAP-Rule:MF_00333"; BINDING 98; /ligand="a divalent metal cation"; /ligand_id="ChEBI:CHEBI:60240"; /evidence="ECO:0000255|HAMAP-Rule:MF_00333"; BINDING 108; /ligand="a divalent metal cation"; /ligand_id="ChEBI:CHEBI:60240"; /evidence="ECO:0000255|HAMAP-Rule:MF_00333"; BINDING 110..112; /ligand="substrate"; /evidence="ECO:0000255|HAMAP-Rule…	CATALYTIC ACTIVITY: Reaction=coproporphyrinogen III + 2 H(+) + O2 = 2 CO2 + 2 H2O + protoporphyrinogen IX; Xref=Rhea:RHEA:18257, ChEBI:CHEBI:15377, ChEBI:CHEBI:15378, ChEBI:CHEBI:15379, ChEBI:CHEBI:16526, ChEBI:CHEBI:57307, ChEBI:CHEBI:57309; EC=1.3.3.3; Evidence={ECO:0000255|HAMAP-Rule:MF_00333};		COFACTOR: Name=a divalent metal cation; Xref=ChEBI:CHEBI:60240; Evidence={ECO:0000255|HAMAP-Rule:MF_00333};	1.3.3.3		FUNCTION: Involved in the heme biosynthesis. Catalyzes the aerobic oxidative decarboxylation of propionate groups of rings A and B of coproporphyrinogen-III to yield the vinyl groups in protoporphyrinogen-IX. {ECO:0000255|HAMAP-Rule:MF_00333}.	NA	PATHWAY: Porphyrin-containing compound metabolism; protoporphyrin-IX biosynthesis; protoporphyrinogen-IX from coproporphyrinogen-III (O2 route): step 1/1. {ECO:0000255|HAMAP-Rule:MF_00333}.	NA	NA	RHEA:18257	SITE 177; /note="Important for dimerization"; /evidence="ECO:0000255|HAMAP-Rule:MF_00333"	protoporphyrinogen IX biosynthetic process [GO:0006782]	cytoplasm [GO:0005737]	cytoplasm [GO:0005737]; coproporphyrinogen oxidase activity [GO:0004109]; metal ion binding [GO:0046872]; protein homodimerization activity [GO:0042803]; protoporphyrinogen IX biosynthetic process [GO:0006782]	coproporphyrinogen oxidase activity [GO:0004109]; metal ion binding [GO:0046872]; protein homodimerization activity [GO:0042803]	GO:0004109; GO:0005737; GO:0006782; GO:0042803; GO:0046872
R5	aroE	AHA_0266	377.069	0.392382	0.189099	2.07501	0.0379854	0.0781282	326.463	319.355	332.142	413.963	420.799	449.689	AHA_0266	CP000462.1	289504	290322	+	819	ABK36524	ABK36524;	aha:AHA_0266;	reviewed	AROE_AERHH	Shikimate dehydrogenase (NADP(+)) (SDH) (EC 1.1.1.25)	Aeromonas hydrophila subsp. hydrophila (strain ATCC 7966 / DSM 30187 / BCRC 13018 / CCUG 14551 / JCM 1027 / KCTC 2358 / NCIMB 9240 / NCTC 8049)	273	ACT_SITE 65; /note="Proton acceptor"; /evidence="ECO:0000255|HAMAP-Rule:MF_00222"	BINDING 14..16; /ligand="shikimate"; /ligand_id="ChEBI:CHEBI:36208"; /evidence="ECO:0000255|HAMAP-Rule:MF_00222"; BINDING 61; /ligand="shikimate"; /ligand_id="ChEBI:CHEBI:36208"; /evidence="ECO:0000255|HAMAP-Rule:MF_00222"; BINDING 86; /ligand="shikimate"; /ligand_id="ChEBI:CHEBI:36208"; /evidence="ECO:0000255|HAMAP-Rule:MF_00222"; BINDING 102; /ligand="shikimate"; /ligand_id="ChEBI:CHEBI:36208";…	CATALYTIC ACTIVITY: Reaction=NADP(+) + shikimate = 3-dehydroshikimate + H(+) + NADPH; Xref=Rhea:RHEA:17737, ChEBI:CHEBI:15378, ChEBI:CHEBI:16630, ChEBI:CHEBI:36208, ChEBI:CHEBI:57783, ChEBI:CHEBI:58349; EC=1.1.1.25; Evidence={ECO:0000255|HAMAP-Rule:MF_00222};			1.1.1.25		FUNCTION: Involved in the biosynthesis of the chorismate, which leads to the biosynthesis of aromatic amino acids. Catalyzes the reversible NADPH linked reduction of 3-dehydroshikimate (DHSA) to yield shikimate (SA). {ECO:0000255|HAMAP-Rule:MF_00222}.	NA	PATHWAY: Metabolic intermediate biosynthesis; chorismate biosynthesis; chorismate from D-erythrose 4-phosphate and phosphoenolpyruvate: step 4/7. {ECO:0000255|HAMAP-Rule:MF_00222}.	NA	NA	RHEA:17737		amino acid biosynthetic process [GO:0008652]; aromatic amino acid family biosynthetic process [GO:0009073]; chorismate biosynthetic process [GO:0009423]; shikimate metabolic process [GO:0019632]		NADP binding [GO:0050661]; shikimate 3-dehydrogenase (NADP+) activity [GO:0004764]; amino acid biosynthetic process [GO:0008652]; aromatic amino acid family biosynthetic process [GO:0009073]; chorismate biosynthetic process [GO:0009423]; shikimate metabolic process [GO:0019632]	NADP binding [GO:0050661]; shikimate 3-dehydrogenase (NADP+) activity [GO:0004764]	GO:0004764; GO:0008652; GO:0009073; GO:0009423; GO:0019632; GO:0050661
R5	NA	AHA_0267	96.3095	0.63188	0.359936	1.75553	0.0791679	0.141021	88.8539	63.672	73.8094	129.169	81.5022	140.851	AHA_0267	CP000462.1	290322	290579	+	258	ABK35942	ABK35942;	aha:AHA_0267;	unreviewed	A0KEX9_AERHH	DUF1488 domain-containing protein	Aeromonas hydrophila subsp. hydrophila (strain ATCC 7966 / DSM 30187 / BCRC 13018 / CCUG 14551 / JCM 1027 / KCTC 2358 / NCIMB 9240 / NCTC 8049)	86									NA		NA	NA
R5	NA	AHA_0268	1571.02	0.399141	0.403811	0.988436	0.322939	0.434874	1295.87	1337.11	1431.45	1037.24	1745.21	2579.25	AHA_0268	CP000462.1	291376	292023	-	648	ABK39156	ABK39156;	aha:AHA_0268;	reviewed	ENGB_AERHH	Probable GTP-binding protein EngB	Aeromonas hydrophila subsp. hydrophila (strain ATCC 7966 / DSM 30187 / BCRC 13018 / CCUG 14551 / JCM 1027 / KCTC 2358 / NCIMB 9240 / NCTC 8049)	216		BINDING 35..42; /ligand="GTP"; /ligand_id="ChEBI:CHEBI:37565"; /evidence="ECO:0000255|HAMAP-Rule:MF_00321"; BINDING 42; /ligand="Mg(2+)"; /ligand_id="ChEBI:CHEBI:18420"; /evidence="ECO:0000255|HAMAP-Rule:MF_00321"; BINDING 62..66; /ligand="GTP"; /ligand_id="ChEBI:CHEBI:37565"; /evidence="ECO:0000255|HAMAP-Rule:MF_00321"; BINDING 64; /ligand="Mg(2+)"; /ligand_id="ChEBI:CHEBI:18420"; /evidence="ECO…			COFACTOR: Name=Mg(2+); Xref=ChEBI:CHEBI:18420; Evidence={ECO:0000255|HAMAP-Rule:MF_00321};			FUNCTION: Necessary for normal cell division and for the maintenance of normal septation. {ECO:0000255|HAMAP-Rule:MF_00321}.	NA		NA	NA			division septum assembly [GO:0000917]		GTP binding [GO:0005525]; metal ion binding [GO:0046872]; division septum assembly [GO:0000917]	GTP binding [GO:0005525]; metal ion binding [GO:0046872]	GO:0000917; GO:0005525; GO:0046872
R5	NA	AHA_0269	5051.13	-0.111142	0.715139	-0.155413	0.876496	0.917046	5202.45	5279.8	5253.88	1063.7	3965.26	9541.68	AHA_0269	CP000462.1	292127	292780	+	654	ABK37649	ABK37649;	aha:AHA_0269;	unreviewed	A0KEY1_AERHH	Cytochrome c4	Aeromonas hydrophila subsp. hydrophila (strain ATCC 7966 / DSM 30187 / BCRC 13018 / CCUG 14551 / JCM 1027 / KCTC 2358 / NCIMB 9240 / NCTC 8049)	218		BINDING 47; /ligand="heme c"; /ligand_id="ChEBI:CHEBI:61717"; /ligand_label="1"; /note="covalent"; /evidence="ECO:0000256|PIRSR:PIRSR000005-1"; BINDING 50; /ligand="heme c"; /ligand_id="ChEBI:CHEBI:61717"; /ligand_label="1"; /note="covalent"; /evidence="ECO:0000256|PIRSR:PIRSR000005-1"; BINDING 51; /ligand="heme c"; /ligand_id="ChEBI:CHEBI:61717"; /ligand_label="1"; /ligand_part="Fe"; /ligand_par…							NA		NA	NA				periplasmic space [GO:0042597]	periplasmic space [GO:0042597]; electron transfer activity [GO:0009055]; heme binding [GO:0020037]; iron ion binding [GO:0005506]	electron transfer activity [GO:0009055]; heme binding [GO:0020037]; iron ion binding [GO:0005506]	GO:0005506; GO:0009055; GO:0020037; GO:0042597
R5	NA	AHA_0270	1856.41	-0.597344	0.428899	-1.39274	0.163699	0.253421	2431	2227.52	2046.53	763.342	1647.76	2022.31	AHA_0270	CP000462.1	293413	294186	+	774	ABK39574	ABK39574;	aha:AHA_0270;	reviewed	YIHI_AERHH	Der GTPase-activating protein YihI	Aeromonas hydrophila subsp. hydrophila (strain ATCC 7966 / DSM 30187 / BCRC 13018 / CCUG 14551 / JCM 1027 / KCTC 2358 / NCIMB 9240 / NCTC 8049)	192								FUNCTION: A GTPase-activating protein (GAP) that modifies Der/EngA GTPase function. May play a role in ribosome biogenesis. {ECO:0000255|HAMAP-Rule:MF_01058}.	NA		NA	NA			ribosome biogenesis [GO:0042254]		GTPase activator activity [GO:0005096]; ribosome biogenesis [GO:0042254]	GTPase activator activity [GO:0005096]	GO:0005096; GO:0042254	77272234;
R5	NA	AHA_0271	423.733	0.0614378	0.334834	0.183487	0.854416	0.901069	469.229	388.001	386.94	323.7	585.575	388.955	AHA_0271	CP000462.1	294201	294638	+	438	ABK38990	ABK38990;	aha:AHA_0271;	unreviewed	A0KEY3_AERHH	DUF2489 domain-containing protein	Aeromonas hydrophila subsp. hydrophila (strain ATCC 7966 / DSM 30187 / BCRC 13018 / CCUG 14551 / JCM 1027 / KCTC 2358 / NCIMB 9240 / NCTC 8049)	146									NA		NA	NA
R5	hemN	AHA_0272	985.748	0.648574	0.23717	2.73464	0.00624491	0.0178373	758.753	740.187	805.193	1163.3	1423.63	1023.43	AHA_0272	CP000462.1	294669	296039	+	1371	ABK38410	ABK38410;	aha:AHA_0272;	unreviewed	A0KEY4_AERHH	Coproporphyrinogen-III oxidase (EC 1.3.98.3)	Aeromonas hydrophila subsp. hydrophila (strain ATCC 7966 / DSM 30187 / BCRC 13018 / CCUG 14551 / JCM 1027 / KCTC 2358 / NCIMB 9240 / NCTC 8049)	457		BINDING 56; /ligand="S-adenosyl-L-methionine"; /ligand_id="ChEBI:CHEBI:59789"; /ligand_label="1"; /evidence="ECO:0000256|PIRSR:PIRSR000167-1"; BINDING 62; /ligand="[4Fe-4S] cluster"; /ligand_id="ChEBI:CHEBI:49883"; /ligand_note="4Fe-4S-S-AdoMet"; /evidence="ECO:0000256|PIRSR:PIRSR000167-2"; BINDING 66; /ligand="[4Fe-4S] cluster"; /ligand_id="ChEBI:CHEBI:49883"; /ligand_note="4Fe-4S-S-AdoMet"; /ev…	CATALYTIC ACTIVITY: Reaction=coproporphyrinogen III + 2 S-adenosyl-L-methionine = 2 5'-deoxyadenosine + 2 CO2 + 2 L-methionine + protoporphyrinogen IX; Xref=Rhea:RHEA:15425, ChEBI:CHEBI:16526, ChEBI:CHEBI:17319, ChEBI:CHEBI:57307, ChEBI:CHEBI:57309, ChEBI:CHEBI:57844, ChEBI:CHEBI:59789; EC=1.3.98.3; Evidence={ECO:0000256|ARBA:ARBA00001496, ECO:0000256|PIRNR:PIRNR000167};		COFACTOR: Name=[4Fe-4S] cluster; Xref=ChEBI:CHEBI:49883; Evidence={ECO:0000256|PIRNR:PIRNR000167, ECO:0000256|PIRSR:PIRSR000167-2}; Note=Binds 1 [4Fe-4S] cluster. The cluster is coordinated with 3 cysteines and an exchangeable S-adenosyl-L-methionine. {ECO:0000256|PIRNR:PIRNR000167, ECO:0000256|PIRSR:PIRSR000167-2};	1.3.98.3			NA	PATHWAY: Porphyrin-containing compound metabolism; protoporphyrin-IX biosynthesis; protoporphyrinogen-IX from coproporphyrinogen-III (AdoMet route): step 1/1. {ECO:0000256|ARBA:ARBA00004785, ECO:0000256|PIRNR:PIRNR000167}.	NA	NA	RHEA:15425		protoporphyrinogen IX biosynthetic process [GO:0006782]	cytoplasm [GO:0005737]	cytoplasm [GO:0005737]; 4 iron, 4 sulfur cluster binding [GO:0051539]; coproporphyrinogen dehydrogenase activity [GO:0051989]; coproporphyrinogen oxidase activity [GO:0004109]; metal ion binding [GO:0046872]; protoporphyrinogen IX biosynthetic process [GO:0006782]	4 iron, 4 sulfur cluster binding [GO:0051539]; coproporphyrinogen dehydrogenase activity [GO:0051989]; coproporphyrinogen oxidase activity [GO:0004109]; metal ion binding [GO:0046872]	GO:0004109; GO:0005737; GO:0006782; GO:0046872; GO:0051539; GO:0051989
R5	add-1	AHA_0273	175.854	0.981429	0.410714	2.38957	0.0168681	0.0408705	98.8375	113.416	143.145	277.013	287.029	135.682	AHA_0273	CP000462.1	296114	297112	-	999	ABK37872	ABK37872;	aha:AHA_0273;	unreviewed	A0KEY5_AERHH	Adenosine deaminase (EC 3.5.4.4) (Adenosine aminohydrolase)	Aeromonas hydrophila subsp. hydrophila (strain ATCC 7966 / DSM 30187 / BCRC 13018 / CCUG 14551 / JCM 1027 / KCTC 2358 / NCIMB 9240 / NCTC 8049)	333	ACT_SITE 200; /note="Proton donor"; /evidence="ECO:0000256|HAMAP-Rule:MF_00540"	BINDING 12; /ligand="Zn(2+)"; /ligand_id="ChEBI:CHEBI:29105"; /ligand_note="catalytic"; /evidence="ECO:0000256|HAMAP-Rule:MF_00540"; BINDING 14; /ligand="Zn(2+)"; /ligand_id="ChEBI:CHEBI:29105"; /ligand_note="catalytic"; /evidence="ECO:0000256|HAMAP-Rule:MF_00540"; BINDING 14; /ligand="substrate"; /evidence="ECO:0000256|HAMAP-Rule:MF_00540"; BINDING 16; /ligand="substrate"; /evidence="ECO:0000256…	CATALYTIC ACTIVITY: Reaction=2'-deoxyadenosine + H(+) + H2O = 2'-deoxyinosine + NH4(+); Xref=Rhea:RHEA:28190, ChEBI:CHEBI:15377, ChEBI:CHEBI:15378, ChEBI:CHEBI:17256, ChEBI:CHEBI:28938, ChEBI:CHEBI:28997; EC=3.5.4.4; Evidence={ECO:0000256|ARBA:ARBA00034443}; PhysiologicalDirection=left-to-right; Xref=Rhea:RHEA:28191; Evidence={ECO:0000256|ARBA:ARBA00034443}; CATALYTIC ACTIVITY: Reaction=adenosine…		COFACTOR: Name=Zn(2+); Xref=ChEBI:CHEBI:29105; Evidence={ECO:0000256|HAMAP-Rule:MF_00540}; Note=Binds 1 zinc ion per subunit. {ECO:0000256|HAMAP-Rule:MF_00540};	3.5.4.4		FUNCTION: Catalyzes the hydrolytic deamination of adenosine and 2-deoxyadenosine. {ECO:0000256|HAMAP-Rule:MF_00540}.	NA		NA	NA	RHEA:28190 RHEA:24408	SITE 221; /note="Important for catalytic activity"; /evidence="ECO:0000256|HAMAP-Rule:MF_00540"	nucleotide metabolic process [GO:0009117]; purine ribonucleoside monophosphate biosynthetic process [GO:0009168]		2'-deoxyadenosine deaminase activity [GO:0046936]; adenosine deaminase activity [GO:0004000]; zinc ion binding [GO:0008270]; nucleotide metabolic process [GO:0009117]; purine ribonucleoside monophosphate biosynthetic process [GO:0009168]	2'-deoxyadenosine deaminase activity [GO:0046936]; adenosine deaminase activity [GO:0004000]; zinc ion binding [GO:0008270]	GO:0004000; GO:0008270; GO:0009117; GO:0009168; GO:0046936
R5	ntrC	AHA_0274	486.367	0.469309	0.289124	1.62321	0.104544	0.176532	384.368	445.704	393.65	439.641	706.943	547.897	AHA_0274	CP000462.1	297257	298672	-	1416	ABK37436	ABK37436;	aha:AHA_0274;	unreviewed	A0KEY6_AERHH	DNA-binding transcriptional regulator NtrC (Nitrogen regulation protein NR(I))	Aeromonas hydrophila subsp. hydrophila (strain ATCC 7966 / DSM 30187 / BCRC 13018 / CCUG 14551 / JCM 1027 / KCTC 2358 / NCIMB 9240 / NCTC 8049)	472								FUNCTION: Member of the two-component regulatory system NtrB/NtrC, which controls expression of the nitrogen-regulated (ntr) genes in response to nitrogen limitation. Phosphorylated NtrC binds directly to DNA and stimulates the formation of open promoter-sigma54-RNA polymerase complexes. {ECO:0000256|RuleBase:RU365013}.	NA		NA	NA			nitrogen fixation [GO:0009399]; regulation of DNA-templated transcription [GO:0006355]; regulation of nitrogen utilization [GO:0006808]	cytoplasm [GO:0005737]	cytoplasm [GO:0005737]; ATP binding [GO:0005524]; phosphorelay response regulator activity [GO:0000156]; sequence-specific DNA binding [GO:0043565]; nitrogen fixation [GO:0009399]; regulation of DNA-templated transcription [GO:0006355]; regulation of nitrogen utilization [GO:0006808]	ATP binding [GO:0005524]; phosphorelay response regulator activity [GO:0000156]; sequence-specific DNA binding [GO:0043565]	GO:0000156; GO:0005524; GO:0005737; GO:0006355; GO:0006808; GO:0009399; GO:0043565	77272238;
R5	glnL	AHA_0275	509.782	0.446158	0.337672	1.32128	0.186409	0.28128	484.204	371.088	439.501	436.529	791.102	536.267	AHA_0275	CP000462.1	298685	299737	-	1053	ABK37246	ABK37246;	aha:AHA_0275;	unreviewed	A0KEY7_AERHH	histidine kinase (EC 2.7.13.3)	Aeromonas hydrophila subsp. hydrophila (strain ATCC 7966 / DSM 30187 / BCRC 13018 / CCUG 14551 / JCM 1027 / KCTC 2358 / NCIMB 9240 / NCTC 8049)	351			CATALYTIC ACTIVITY: Reaction=ATP + protein L-histidine = ADP + protein N-phospho-L-histidine.; EC=2.7.13.3; Evidence={ECO:0000256|ARBA:ARBA00000085};			2.7.13.3			NA		NA	NA			regulation of DNA-templated transcription [GO:0006355]		phosphorelay sensor kinase activity [GO:0000155]; regulation of DNA-templated transcription [GO:0006355]	phosphorelay sensor kinase activity [GO:0000155]	GO:0000155; GO:0006355	77272239;
R5	NA	AHA_0276	340.235	-0.457539	0.358649	-1.27573	0.202051	0.300741	392.355	365.119	422.726	183.638	297.66	379.91	AHA_0276	CP000462.1	299821	300399	-	579	ABK36184	ABK36184;	aha:AHA_0276;	unreviewed	A0KEY8_AERHH	DUF4124 domain-containing protein	Aeromonas hydrophila subsp. hydrophila (strain ATCC 7966 / DSM 30187 / BCRC 13018 / CCUG 14551 / JCM 1027 / KCTC 2358 / NCIMB 9240 / NCTC 8049)	193									NA		NA	NA
R5	glnA	AHA_0277	5193.91	-1.33689	0.663214	-2.01577	0.0438244	0.087822	7251.08	7584.93	7488.29	943.089	1945.42	5950.63	AHA_0277	CP000462.1	300495	301901	-	1407	ABK37740	ABK37740;	aha:AHA_0277;	unreviewed	A0KEY9_AERHH	Glutamine synthetase (EC 6.3.1.2)	Aeromonas hydrophila subsp. hydrophila (strain ATCC 7966 / DSM 30187 / BCRC 13018 / CCUG 14551 / JCM 1027 / KCTC 2358 / NCIMB 9240 / NCTC 8049)	469			CATALYTIC ACTIVITY: Reaction=ATP + L-glutamate + NH4(+) = ADP + H(+) + L-glutamine + phosphate; Xref=Rhea:RHEA:16169, ChEBI:CHEBI:15378, ChEBI:CHEBI:28938, ChEBI:CHEBI:29985, ChEBI:CHEBI:30616, ChEBI:CHEBI:43474, ChEBI:CHEBI:58359, ChEBI:CHEBI:456216; EC=6.3.1.2; Evidence={ECO:0000256|RuleBase:RU004356};			6.3.1.2			NA		NA	NA	RHEA:16169		glutamine biosynthetic process [GO:0006542]	cytoplasm [GO:0005737]	cytoplasm [GO:0005737]; ATP binding [GO:0005524]; glutamate-ammonia ligase activity [GO:0004356]; glutamine biosynthetic process [GO:0006542]	ATP binding [GO:0005524]; glutamate-ammonia ligase activity [GO:0004356]	GO:0004356; GO:0005524; GO:0005737; GO:0006542	77272241;
R5	typA	AHA_0278	8015.17	-0.728389	0.298204	-2.44258	0.0145826	0.0360432	10598.6	9878.11	9513.58	7792.15	4523.37	5785.22	AHA_0278	CP000462.1	302253	304061	+	1809	ABK39176	ABK39176;	aha:AHA_0278;	unreviewed	A0KEZ0_AERHH	50S ribosomal subunit assembly factor BipA (EC 3.6.5.-) (GTP-binding protein BipA)	Aeromonas hydrophila subsp. hydrophila (strain ATCC 7966 / DSM 30187 / BCRC 13018 / CCUG 14551 / JCM 1027 / KCTC 2358 / NCIMB 9240 / NCTC 8049)	603		BINDING 15..20; /ligand="GTP"; /ligand_id="ChEBI:CHEBI:37565"; /evidence="ECO:0000256|HAMAP-Rule:MF_00849"; BINDING 128..131; /ligand="GTP"; /ligand_id="ChEBI:CHEBI:37565"; /evidence="ECO:0000256|HAMAP-Rule:MF_00849"	CATALYTIC ACTIVITY: Reaction=GTP + H2O = GDP + H(+) + phosphate; Xref=Rhea:RHEA:19669, ChEBI:CHEBI:15377, ChEBI:CHEBI:15378, ChEBI:CHEBI:37565, ChEBI:CHEBI:43474, ChEBI:CHEBI:58189; Evidence={ECO:0000256|HAMAP-Rule:MF_00849};			3.6.5.-		FUNCTION: A 50S ribosomal subunit assembly protein with GTPase activity, required for 50S subunit assembly at low temperatures, may also play a role in translation. Binds GTP and analogs. Binds the 70S ribosome between the 30S and 50S subunits, in a similar position as ribosome-bound EF-G; it contacts a number of ribosomal proteins, both rRNAs and the A-site tRNA. {ECO:0000256|HAMAP-Rule:MF_00849…	NA		NA	NA	RHEA:19669		ribosomal large subunit assembly [GO:0000027]	cytoplasm [GO:0005737]	cytoplasm [GO:0005737]; GTP binding [GO:0005525]; GTPase activity [GO:0003924]; guanosine tetraphosphate binding [GO:0097216]; ribosome binding [GO:0043022]; rRNA binding [GO:0019843]; tRNA binding [GO:0000049]; ribosomal large subunit assembly [GO:0000027]	GTP binding [GO:0005525]; GTPase activity [GO:0003924]; guanosine tetraphosphate binding [GO:0097216]; ribosome binding [GO:0043022]; rRNA binding [GO:0019843]; tRNA binding [GO:0000049]	GO:0000027; GO:0000049; GO:0003924; GO:0005525; GO:0005737; GO:0019843; GO:0043022; GO:0097216	77272242;
R5	NA	AHA_0279	544.946	-0.709456	0.304519	-2.32976	0.0198191	0.0467633	701.846	697.407	628.498	294.132	443.832	503.962	AHA_0279	CP000462.1	304238	305107	+	870	ABK38475	ABK38475;	aha:AHA_0279;	unreviewed	A0KEZ1_AERHH	UPF0761 membrane protein AHA_0279	Aeromonas hydrophila subsp. hydrophila (strain ATCC 7966 / DSM 30187 / BCRC 13018 / CCUG 14551 / JCM 1027 / KCTC 2358 / NCIMB 9240 / NCTC 8049)	290									NA		NA	NA				plasma membrane [GO:0005886]	plasma membrane [GO:0005886]		GO:0005886	77272243;
R5	dtd	AHA_0281	136.905	-0.377561	0.320321	-1.1787	0.238519	0.341729	145.76	158.185	161.039	117.497	152.374	86.5781	AHA_0281	CP000462.1	305191	305625	+	435	ABK39550	ABK39550;	aha:AHA_0281;	reviewed	DTD_AERHH	D-aminoacyl-tRNA deacylase (DTD) (EC 3.1.1.96) (Gly-tRNA(Ala) deacylase)	Aeromonas hydrophila subsp. hydrophila (strain ATCC 7966 / DSM 30187 / BCRC 13018 / CCUG 14551 / JCM 1027 / KCTC 2358 / NCIMB 9240 / NCTC 8049)	145			CATALYTIC ACTIVITY: Reaction=glycyl-tRNA(Ala) + H2O = glycine + H(+) + tRNA(Ala); Xref=Rhea:RHEA:53744, Rhea:RHEA-COMP:9657, Rhea:RHEA-COMP:13640, ChEBI:CHEBI:15377, ChEBI:CHEBI:15378, ChEBI:CHEBI:57305, ChEBI:CHEBI:78442, ChEBI:CHEBI:78522; EC=3.1.1.96; Evidence={ECO:0000255|HAMAP-Rule:MF_00518}; CATALYTIC ACTIVITY: Reaction=a D-aminoacyl-tRNA + H2O = a D-alpha-amino acid + a tRNA + H(+); Xref=R…			3.1.1.96		FUNCTION: An aminoacyl-tRNA editing enzyme that deacylates mischarged D-aminoacyl-tRNAs. Also deacylates mischarged glycyl-tRNA(Ala), protecting cells against glycine mischarging by AlaRS. Acts via tRNA-based rather than protein-based catalysis; rejects L-amino acids rather than detecting D-amino acids in the active site. By recycling D-aminoacyl-tRNA to D-amino acids and free tRNA molecules, thi…	NA		NA	NA	RHEA:53744 RHEA:13953		D-amino acid catabolic process [GO:0019478]	cytoplasm [GO:0005737]	cytoplasm [GO:0005737]; D-aminoacyl-tRNA deacylase activity [GO:0051499]; Gly-tRNA(Ala) hydrolase activity [GO:0106026]; Ser(Gly)-tRNA(Ala) hydrolase activity [GO:0043908]; tRNA binding [GO:0000049]; D-amino acid catabolic process [GO:0019478]	D-aminoacyl-tRNA deacylase activity [GO:0051499]; Gly-tRNA(Ala) hydrolase activity [GO:0106026]; Ser(Gly)-tRNA(Ala) hydrolase activity [GO:0043908]; tRNA binding [GO:0000049]	GO:0000049; GO:0005737; GO:0019478; GO:0043908; GO:0051499; GO:0106026
R5	NA	AHA_0280	310.515	-0.645391	0.245995	-2.6236	0.00870068	0.0233863	350.424	376.063	409.306	201.535	259.567	266.195	AHA_0280	CP000462.1	305620	306393	-	774	ABK39106	ABK39106;	aha:AHA_0280;	unreviewed	A0KEZ3_AERHH	Methyltransferase domain-containing protein	Aeromonas hydrophila subsp. hydrophila (strain ATCC 7966 / DSM 30187 / BCRC 13018 / CCUG 14551 / JCM 1027 / KCTC 2358 / NCIMB 9240 / NCTC 8049)	258									NA		NA	NA
R5	NA	AHA_0282	1436.42	-0.759037	0.453759	-1.67278	0.0943715	0.163089	1614.35	1766.9	2035.35	515.897	1218.1	1467.95	AHA_0282	CP000462.1	306468	307373	+	906	ABK37945	ABK37945;	aha:AHA_0282;	unreviewed	A0KEZ4_AERHH	Acetyltransferase	Aeromonas hydrophila subsp. hydrophila (strain ATCC 7966 / DSM 30187 / BCRC 13018 / CCUG 14551 / JCM 1027 / KCTC 2358 / NCIMB 9240 / NCTC 8049)	302									NA		NA	NA			UDP-N-acetylglucosamine biosynthetic process [GO:0006048]		glucosamine 6-phosphate N-acetyltransferase activity [GO:0004343]; UDP-N-acetylglucosamine biosynthetic process [GO:0006048]	glucosamine 6-phosphate N-acetyltransferase activity [GO:0004343]	GO:0004343; GO:0006048
R5	NA	AHA_0283	916.301	-0.521326	0.177121	-2.94333	0.00324706	0.0102173	1061.26	1090.38	1088.13	702.648	781.358	774.034	AHA_0283	CP000462.1	307442	309505	-	2064	ABK38401	ABK38401;	aha:AHA_0283;	unreviewed	A0KEZ5_AERHH	AsmA family	Aeromonas hydrophila subsp. hydrophila (strain ATCC 7966 / DSM 30187 / BCRC 13018 / CCUG 14551 / JCM 1027 / KCTC 2358 / NCIMB 9240 / NCTC 8049)	688									NA		NA	NA
R5	recG	AHA_0284	2426.48	-0.179711	0.413456	-0.434656	0.663812	0.750396	2374.1	2579.71	2777.92	1207.65	2925.22	2694.26	AHA_0284	CP000462.1	309651	311720	-	2070	ABK36805	ABK36805;	aha:AHA_0284;	unreviewed	A0KEZ6_AERHH	ATP-dependent DNA helicase RecG (EC 3.6.4.12)	Aeromonas hydrophila subsp. hydrophila (strain ATCC 7966 / DSM 30187 / BCRC 13018 / CCUG 14551 / JCM 1027 / KCTC 2358 / NCIMB 9240 / NCTC 8049)	690			CATALYTIC ACTIVITY: Reaction=ATP + H2O = ADP + H(+) + phosphate; Xref=Rhea:RHEA:13065, ChEBI:CHEBI:15377, ChEBI:CHEBI:15378, ChEBI:CHEBI:30616, ChEBI:CHEBI:43474, ChEBI:CHEBI:456216; EC=3.6.4.12; Evidence={ECO:0000256|ARBA:ARBA00001665, ECO:0000256|RuleBase:RU363016};			3.6.4.12		FUNCTION: Critical role in recombination and DNA repair. Helps process Holliday junction intermediates to mature products by catalyzing branch migration. Has a DNA unwinding activity characteristic of a DNA helicase with a 3'- to 5'- polarity. Unwinds branched duplex DNA (Y-DNA). {ECO:0000256|RuleBase:RU363016}.	NA		NA	NA	RHEA:13065		DNA recombination [GO:0006310]; DNA repair [GO:0006281]		ATP binding [GO:0005524]; ATP hydrolysis activity [GO:0016887]; DNA helicase activity [GO:0003678]; nucleic acid binding [GO:0003676]; DNA recombination [GO:0006310]; DNA repair [GO:0006281]	ATP binding [GO:0005524]; ATP hydrolysis activity [GO:0016887]; DNA helicase activity [GO:0003678]; nucleic acid binding [GO:0003676]	GO:0003676; GO:0003678; GO:0005524; GO:0006281; GO:0006310; GO:0016887
R5	pssA	AHA_0285	1712.4	-0.855837	0.206825	-4.13798	3.50384e-05	0.000190504	2263.28	2228.52	2127.05	1390.51	1164.06	1100.96	AHA_0285	CP000462.1	311900	313264	-	1365	ABK36857	ABK36857;	aha:AHA_0285;	unreviewed	A0KEZ7_AERHH	CDP-diacylglycerol--serine O-phosphatidyltransferase (EC 2.7.8.8)	Aeromonas hydrophila subsp. hydrophila (strain ATCC 7966 / DSM 30187 / BCRC 13018 / CCUG 14551 / JCM 1027 / KCTC 2358 / NCIMB 9240 / NCTC 8049)	455						2.7.8.8			NA		NA	NA			cardiolipin biosynthetic process [GO:0032049]		CDP-diacylglycerol-glycerol-3-phosphate 3-phosphatidyltransferase activity [GO:0008444]; CDP-diacylglycerol-serine O-phosphatidyltransferase activity [GO:0003882]; cardiolipin biosynthetic process [GO:0032049]	CDP-diacylglycerol-glycerol-3-phosphate 3-phosphatidyltransferase activity [GO:0008444]; CDP-diacylglycerol-serine O-phosphatidyltransferase activity [GO:0003882]	GO:0003882; GO:0008444; GO:0032049
R5	NA	AHA_0286	123.549	1.16914	0.518957	2.25287	0.0242672	0.0551725	86.8572	74.6156	67.0994	230.325	212.614	69.7793	AHA_0286	CP000462.1	313396	314733	-	1338	ABK39685	ABK39685;	aha:AHA_0286;	unreviewed	A0KEZ8_AERHH	Low-affinity gluconate transporter	Aeromonas hydrophila subsp. hydrophila (strain ATCC 7966 / DSM 30187 / BCRC 13018 / CCUG 14551 / JCM 1027 / KCTC 2358 / NCIMB 9240 / NCTC 8049)	446									NA		NA	NA				membrane [GO:0016020]	membrane [GO:0016020]; gluconate transmembrane transporter activity [GO:0015128]	gluconate transmembrane transporter activity [GO:0015128]	GO:0015128; GO:0016020
R5	aroK-1	AHA_0287	70.0471	1.81758	0.778362	2.33513	0.0195365	0.046258	32.9458	28.8514	31.3131	235.772	65.5561	25.8442	AHA_0287	CP000462.1	314979	315485	+	507	ABK36291	ABK36291;	aha:AHA_0287;	unreviewed	A0KEZ9_AERHH	Gluconokinase (EC 2.7.1.12)	Aeromonas hydrophila subsp. hydrophila (strain ATCC 7966 / DSM 30187 / BCRC 13018 / CCUG 14551 / JCM 1027 / KCTC 2358 / NCIMB 9240 / NCTC 8049)	169			CATALYTIC ACTIVITY: Reaction=ATP + D-gluconate = 6-phospho-D-gluconate + ADP + H(+); Xref=Rhea:RHEA:19433, ChEBI:CHEBI:15378, ChEBI:CHEBI:18391, ChEBI:CHEBI:30616, ChEBI:CHEBI:58759, ChEBI:CHEBI:456216; EC=2.7.1.12; Evidence={ECO:0000256|ARBA:ARBA00001329, ECO:0000256|RuleBase:RU363066};			2.7.1.12			NA	PATHWAY: Carbohydrate acid metabolism. {ECO:0000256|ARBA:ARBA00004761}.	NA	NA	RHEA:19433		carbohydrate metabolic process [GO:0005975]; phosphorylation [GO:0016310]		ATP binding [GO:0005524]; gluconokinase activity [GO:0046316]; carbohydrate metabolic process [GO:0005975]; phosphorylation [GO:0016310]	ATP binding [GO:0005524]; gluconokinase activity [GO:0046316]	GO:0005524; GO:0005975; GO:0016310; GO:0046316	77272251;
R5	edd	AHA_0288	410.837	0.717361	0.42261	1.69745	0.089611	0.156395	358.411	282.544	291.882	773.457	444.718	314.007	AHA_0288	CP000462.1	315485	317278	+	1794	ABK38540	ABK38540;	aha:AHA_0288;	unreviewed	A0KF00_AERHH	Phosphogluconate dehydratase (EC 4.2.1.12)	Aeromonas hydrophila subsp. hydrophila (strain ATCC 7966 / DSM 30187 / BCRC 13018 / CCUG 14551 / JCM 1027 / KCTC 2358 / NCIMB 9240 / NCTC 8049)	598		BINDING 155; /ligand="[4Fe-4S] cluster"; /ligand_id="ChEBI:CHEBI:49883"; /evidence="ECO:0000256|HAMAP-Rule:MF_02094"; BINDING 222; /ligand="[4Fe-4S] cluster"; /ligand_id="ChEBI:CHEBI:49883"; /evidence="ECO:0000256|HAMAP-Rule:MF_02094"	CATALYTIC ACTIVITY: Reaction=6-phospho-D-gluconate = 2-dehydro-3-deoxy-6-phospho-D-gluconate + H2O; Xref=Rhea:RHEA:17277, ChEBI:CHEBI:15377, ChEBI:CHEBI:57569, ChEBI:CHEBI:58759; EC=4.2.1.12; Evidence={ECO:0000256|HAMAP-Rule:MF_02094};		COFACTOR: Name=[4Fe-4S] cluster; Xref=ChEBI:CHEBI:49883; Evidence={ECO:0000256|HAMAP-Rule:MF_02094}; Note=Binds 1 [4Fe-4S] cluster. {ECO:0000256|HAMAP-Rule:MF_02094};	4.2.1.12		FUNCTION: Catalyzes the dehydration of 6-phospho-D-gluconate to 2-dehydro-3-deoxy-6-phospho-D-gluconate. {ECO:0000256|HAMAP-Rule:MF_02094}.	NA	PATHWAY: Carbohydrate metabolism; Entner-Doudoroff pathway. {ECO:0000256|HAMAP-Rule:MF_02094}.	NA	NA	RHEA:17277		D-gluconate catabolic process [GO:0046177]; Entner-Doudoroff pathway through 6-phosphogluconate [GO:0009255]		4 iron, 4 sulfur cluster binding [GO:0051539]; metal ion binding [GO:0046872]; phosphogluconate dehydratase activity [GO:0004456]; D-gluconate catabolic process [GO:0046177]; Entner-Doudoroff pathway through 6-phosphogluconate [GO:0009255]	4 iron, 4 sulfur cluster binding [GO:0051539]; metal ion binding [GO:0046872]; phosphogluconate dehydratase activity [GO:0004456]	GO:0004456; GO:0009255; GO:0046177; GO:0046872; GO:0051539
R5	eda	AHA_0289	151.74	0.256777	0.473602	0.542179	0.587695	0.686547	148.755	139.282	127.489	245.11	170.977	78.8248	AHA_0289	CP000462.1	317302	317940	+	639	ABK38114	ABK38114;	aha:AHA_0289;	unreviewed	A0KF01_AERHH	2-dehydro-3-deoxy-phosphogluconate aldolase (EC 4.1.2.14)	Aeromonas hydrophila subsp. hydrophila (strain ATCC 7966 / DSM 30187 / BCRC 13018 / CCUG 14551 / JCM 1027 / KCTC 2358 / NCIMB 9240 / NCTC 8049)	213			CATALYTIC ACTIVITY: Reaction=2-dehydro-3-deoxy-6-phospho-D-gluconate = D-glyceraldehyde 3-phosphate + pyruvate; Xref=Rhea:RHEA:17089, ChEBI:CHEBI:15361, ChEBI:CHEBI:57569, ChEBI:CHEBI:59776; EC=4.1.2.14; Evidence={ECO:0000256|ARBA:ARBA00000654};			4.1.2.14			NA		NA	NA	RHEA:17089				2-dehydro-3-deoxy-phosphogluconate aldolase activity [GO:0008675]	2-dehydro-3-deoxy-phosphogluconate aldolase activity [GO:0008675]	GO:0008675
R5	NA	AHA_0290	642.637	-0.0842356	0.300082	-0.280708	0.778934	0.842746	582.043	713.325	687.769	480.882	597.092	794.709	AHA_0290	CP000462.1	318044	319048	-	1005	ABK38542	ABK38542;	aha:AHA_0290;	unreviewed	A0KF02_AERHH	HTH-type transcriptional regulator GntR	Aeromonas hydrophila subsp. hydrophila (strain ATCC 7966 / DSM 30187 / BCRC 13018 / CCUG 14551 / JCM 1027 / KCTC 2358 / NCIMB 9240 / NCTC 8049)	335									NA		NA	NA			regulation of DNA-templated transcription [GO:0006355]		DNA binding [GO:0003677]; regulation of DNA-templated transcription [GO:0006355]	DNA binding [GO:0003677]	GO:0003677; GO:0006355
R5	NA	AHA_0291	86.8897	0.892996	0.446853	1.99841	0.0456722	0.09032	50.9163	80.5849	50.3246	85.5939	85.9316	167.987	AHA_0291	CP000462.1	319139	319786	+	648	ABK38882	ABK38882;	aha:AHA_0291;	unreviewed	A0KF03_AERHH	Qnr	Aeromonas hydrophila subsp. hydrophila (strain ATCC 7966 / DSM 30187 / BCRC 13018 / CCUG 14551 / JCM 1027 / KCTC 2358 / NCIMB 9240 / NCTC 8049)	216									NA		NA	NA
R5	yibP	AHA_0292	930.384	-0.0124871	0.478872	-0.0260762	0.979197	0.987229	939.455	970.998	893.541	1548.47	722.003	507.838	AHA_0292	CP000462.1	319914	321221	-	1308	ABK39852	ABK39852;	aha:AHA_0292;	unreviewed	A0KF04_AERHH	Nonpeptidase homolog, peptidase M23B family	Aeromonas hydrophila subsp. hydrophila (strain ATCC 7966 / DSM 30187 / BCRC 13018 / CCUG 14551 / JCM 1027 / KCTC 2358 / NCIMB 9240 / NCTC 8049)	436									NA		NA	NA
R5	gpmI	AHA_0293	4429.28	0.658875	0.383761	1.71689	0.0859993	0.15074	3509.23	3386.55	3408.65	3355.28	5121.35	7794.61	AHA_0293	CP000462.1	321234	322955	-	1722	ABK36201	ABK36201;	aha:AHA_0293;	unreviewed	A0KF05_AERHH	2,3-bisphosphoglycerate-independent phosphoglycerate mutase (BPG-independent PGAM) (Phosphoglyceromutase) (iPGM) (EC 5.4.2.12)	Aeromonas hydrophila subsp. hydrophila (strain ATCC 7966 / DSM 30187 / BCRC 13018 / CCUG 14551 / JCM 1027 / KCTC 2358 / NCIMB 9240 / NCTC 8049)	574	ACT_SITE 129; /note="Phosphoserine intermediate"; /evidence="ECO:0000256|HAMAP-Rule:MF_01038, ECO:0000256|PIRSR:PIRSR001492-1"	BINDING 79; /ligand="Mn(2+)"; /ligand_id="ChEBI:CHEBI:29035"; /ligand_label="2"; /evidence="ECO:0000256|HAMAP-Rule:MF_01038, ECO:0000256|PIRSR:PIRSR001492-3"; BINDING 129; /ligand="Mn(2+)"; /ligand_id="ChEBI:CHEBI:29035"; /ligand_label="2"; /evidence="ECO:0000256|HAMAP-Rule:MF_01038, ECO:0000256|PIRSR:PIRSR001492-3"; BINDING 190; /ligand="substrate"; /evidence="ECO:0000256|HAMAP-Rule:MF_01038, EC…	CATALYTIC ACTIVITY: Reaction=(2R)-2-phosphoglycerate = (2R)-3-phosphoglycerate; Xref=Rhea:RHEA:15901, ChEBI:CHEBI:58272, ChEBI:CHEBI:58289; EC=5.4.2.12; Evidence={ECO:0000256|ARBA:ARBA00000370, ECO:0000256|HAMAP-Rule:MF_01038};		COFACTOR: Name=Mn(2+); Xref=ChEBI:CHEBI:29035; Evidence={ECO:0000256|HAMAP-Rule:MF_01038}; Note=Binds 2 manganese ions per subunit. {ECO:0000256|HAMAP-Rule:MF_01038};	5.4.2.12		FUNCTION: Catalyzes the interconversion of 2-phosphoglycerate and 3-phosphoglycerate. {ECO:0000256|HAMAP-Rule:MF_01038}.	NA	PATHWAY: Carbohydrate degradation; glycolysis; pyruvate from D-glyceraldehyde 3-phosphate: step 3/5. {ECO:0000256|ARBA:ARBA00004798, ECO:0000256|HAMAP-Rule:MF_01038}.	NA	NA	RHEA:15901		glucose catabolic process [GO:0006007]; glycolytic process [GO:0006096]	cytoplasm [GO:0005737]	cytoplasm [GO:0005737]; 2,3-bisphosphoglycerate-independent phosphoglycerate mutase activity [GO:0046537]; manganese ion binding [GO:0030145]; glucose catabolic process [GO:0006007]; glycolytic process [GO:0006096]	2,3-bisphosphoglycerate-independent phosphoglycerate mutase activity [GO:0046537]; manganese ion binding [GO:0030145]	GO:0005737; GO:0006007; GO:0006096; GO:0030145; GO:0046537
R5	NA	AHA_0294	815.407	-0.292536	0.265183	-1.10315	0.269963	0.37543	955.429	918.269	818.613	573.479	772.499	854.151	AHA_0294	CP000462.1	323086	323514	+	429	ABK36766	ABK36766;	aha:AHA_0294;	unreviewed	A0KF06_AERHH	Rhodanese domain protein	Aeromonas hydrophila subsp. hydrophila (strain ATCC 7966 / DSM 30187 / BCRC 13018 / CCUG 14551 / JCM 1027 / KCTC 2358 / NCIMB 9240 / NCTC 8049)	143									NA		NA	NA				membrane [GO:0016020]	membrane [GO:0016020]		GO:0016020
R5	secB	AHA_0295	940.263	-0.262562	0.209821	-1.25136	0.210803	0.309901	1115.17	1013.78	948.338	951.648	811.478	801.17	AHA_0295	CP000462.1	323565	324032	+	468	ABK37114	ABK37114;	aha:AHA_0295;	reviewed	SECB_AERHH	Protein-export protein SecB	Aeromonas hydrophila subsp. hydrophila (strain ATCC 7966 / DSM 30187 / BCRC 13018 / CCUG 14551 / JCM 1027 / KCTC 2358 / NCIMB 9240 / NCTC 8049)	156								FUNCTION: One of the proteins required for the normal export of preproteins out of the cell cytoplasm. It is a molecular chaperone that binds to a subset of precursor proteins, maintaining them in a translocation-competent state. It also specifically binds to its receptor SecA. {ECO:0000255|HAMAP-Rule:MF_00821}.	NA		NA	NA			protein folding [GO:0006457]; protein tetramerization [GO:0051262]; protein transport [GO:0015031]	cytoplasm [GO:0005737]	cytoplasm [GO:0005737]; unfolded protein binding [GO:0051082]; protein folding [GO:0006457]; protein tetramerization [GO:0051262]; protein transport [GO:0015031]	unfolded protein binding [GO:0051082]	GO:0005737; GO:0006457; GO:0015031; GO:0051082; GO:0051262	77272259;
R5	NA	AHA_0296	675.493	1.12514	0.419075	2.68483	0.00725673	0.0202194	438.279	453.663	382.467	1447.31	681.252	649.982	AHA_0296	CP000462.1	324038	325039	+	1002	ABK36018	ABK36018;	aha:AHA_0296;	reviewed	GPDA_AERHH	Glycerol-3-phosphate dehydrogenase [NAD(P)+] (EC 1.1.1.94) (NAD(P)H-dependent glycerol-3-phosphate dehydrogenase)	Aeromonas hydrophila subsp. hydrophila (strain ATCC 7966 / DSM 30187 / BCRC 13018 / CCUG 14551 / JCM 1027 / KCTC 2358 / NCIMB 9240 / NCTC 8049)	334	ACT_SITE 194; /note="Proton acceptor"; /evidence="ECO:0000255|HAMAP-Rule:MF_00394"	BINDING 11..16; /ligand="NAD(+)"; /ligand_id="ChEBI:CHEBI:57540"; /evidence="ECO:0000255|HAMAP-Rule:MF_00394"; BINDING 109; /ligand="NAD(+)"; /ligand_id="ChEBI:CHEBI:57540"; /evidence="ECO:0000255|HAMAP-Rule:MF_00394"; BINDING 109; /ligand="substrate"; /evidence="ECO:0000255|HAMAP-Rule:MF_00394"; BINDING 142; /ligand="NAD(+)"; /ligand_id="ChEBI:CHEBI:57540"; /evidence="ECO:0000255|HAMAP-Rule:MF_0…	CATALYTIC ACTIVITY: Reaction=NAD(+) + sn-glycerol 3-phosphate = dihydroxyacetone phosphate + H(+) + NADH; Xref=Rhea:RHEA:11092, ChEBI:CHEBI:15378, ChEBI:CHEBI:57540, ChEBI:CHEBI:57597, ChEBI:CHEBI:57642, ChEBI:CHEBI:57945; EC=1.1.1.94; Evidence={ECO:0000255|HAMAP-Rule:MF_00394}; CATALYTIC ACTIVITY: Reaction=NADP(+) + sn-glycerol 3-phosphate = dihydroxyacetone phosphate + H(+) + NADPH; Xref=Rhea:R…			1.1.1.94			NA	PATHWAY: Membrane lipid metabolism; glycerophospholipid metabolism. {ECO:0000255|HAMAP-Rule:MF_00394}.	NA	NA	RHEA:11092 RHEA:11096		carbohydrate metabolic process [GO:0005975]; glycerol-3-phosphate biosynthetic process [GO:0046167]; glycerol-3-phosphate catabolic process [GO:0046168]; glycerophospholipid metabolic process [GO:0006650]; phospholipid biosynthetic process [GO:0008654]	glycerol-3-phosphate dehydrogenase complex [GO:0009331]	glycerol-3-phosphate dehydrogenase complex [GO:0009331]; glycerol-3-phosphate dehydrogenase [NAD(P)+] activity [GO:0047952]; NAD binding [GO:0051287]; carbohydrate metabolic process [GO:0005975]; glycerol-3-phosphate biosynthetic process [GO:0046167]; glycerol-3-phosphate catabolic process [GO:0046168]; glycerophospholipid metabolic process [GO:0006650]; phospholipid biosynthetic process [GO:0008…	glycerol-3-phosphate dehydrogenase [NAD(P)+] activity [GO:0047952]; NAD binding [GO:0051287]	GO:0005975; GO:0006650; GO:0008654; GO:0009331; GO:0046167; GO:0046168; GO:0047952; GO:0051287
R5	gntY	AHA_0297	2995.43	-0.774093	0.602436	-1.28494	0.198814	0.297122	3628.04	3937.71	3774.34	664.52	2331.67	3636.28	AHA_0297	CP000462.1	325129	325704	-	576	ABK38584	ABK38584;	aha:AHA_0297;	reviewed	NFUA_AERHH	Fe/S biogenesis protein NfuA	Aeromonas hydrophila subsp. hydrophila (strain ATCC 7966 / DSM 30187 / BCRC 13018 / CCUG 14551 / JCM 1027 / KCTC 2358 / NCIMB 9240 / NCTC 8049)	192		BINDING 149; /ligand="[4Fe-4S] cluster"; /ligand_id="ChEBI:CHEBI:49883"; /evidence="ECO:0000255|HAMAP-Rule:MF_01637"; BINDING 152; /ligand="[4Fe-4S] cluster"; /ligand_id="ChEBI:CHEBI:49883"; /evidence="ECO:0000255|HAMAP-Rule:MF_01637"			COFACTOR: Name=[4Fe-4S] cluster; Xref=ChEBI:CHEBI:49883; Evidence={ECO:0000255|HAMAP-Rule:MF_01637}; Note=Binds 1 [4Fe-4S] cluster per subunit. The cluster is presumably bound at the interface of two monomers. {ECO:0000255|HAMAP-Rule:MF_01637};			FUNCTION: Involved in iron-sulfur cluster biogenesis. Binds a 4Fe-4S cluster, can transfer this cluster to apoproteins, and thereby intervenes in the maturation of Fe/S proteins. Could also act as a scaffold/chaperone for damaged Fe/S proteins. {ECO:0000255|HAMAP-Rule:MF_01637}.	NA		NA	NA			iron-sulfur cluster assembly [GO:0016226]; protein maturation [GO:0051604]		4 iron, 4 sulfur cluster binding [GO:0051539]; iron ion binding [GO:0005506]; iron-sulfur cluster assembly [GO:0016226]; protein maturation [GO:0051604]	4 iron, 4 sulfur cluster binding [GO:0051539]; iron ion binding [GO:0005506]	GO:0005506; GO:0016226; GO:0051539; GO:0051604	77272261;
R5	NA	AHA_0298	167.258	-0.0819283	0.415877	-0.197002	0.843826	0.893852	164.729	187.036	163.275	95.7095	155.031	237.767	AHA_0298	CP000462.1	325788	326513	-	726	ABK36883	ABK36883;	aha:AHA_0298;	unreviewed	A0KF10_AERHH	ComF family protein	Aeromonas hydrophila subsp. hydrophila (strain ATCC 7966 / DSM 30187 / BCRC 13018 / CCUG 14551 / JCM 1027 / KCTC 2358 / NCIMB 9240 / NCTC 8049)	242									NA		NA	NA
R5	bioH	AHA_0299	378.508	-0.711885	0.318932	-2.23209	0.0256092	0.0574507	537.117	412.873	460.749	256.782	377.39	226.137	AHA_0299	CP000462.1	326550	327311	+	762	ABK36065	ABK36065;	aha:AHA_0299;	reviewed	BIOH_AERHH	Pimeloyl-[acyl-carrier protein] methyl ester esterase (EC 3.1.1.85) (Biotin synthesis protein BioH) (Carboxylesterase BioH)	Aeromonas hydrophila subsp. hydrophila (strain ATCC 7966 / DSM 30187 / BCRC 13018 / CCUG 14551 / JCM 1027 / KCTC 2358 / NCIMB 9240 / NCTC 8049)	254	ACT_SITE 82; /note="Nucleophile"; /evidence="ECO:0000255|HAMAP-Rule:MF_01260"; ACT_SITE 207; /evidence="ECO:0000255|HAMAP-Rule:MF_01260"; ACT_SITE 235; /evidence="ECO:0000255|HAMAP-Rule:MF_01260"	BINDING 20; /ligand="substrate"; /evidence="ECO:0000255|HAMAP-Rule:MF_01260"; BINDING 82..83; /ligand="substrate"; /evidence="ECO:0000255|HAMAP-Rule:MF_01260"; BINDING 143..147; /ligand="substrate"; /evidence="ECO:0000255|HAMAP-Rule:MF_01260"; BINDING 235; /ligand="substrate"; /evidence="ECO:0000255|HAMAP-Rule:MF_01260"	CATALYTIC ACTIVITY: Reaction=6-carboxyhexanoyl-[ACP] methyl ester + H2O = 6-carboxyhexanoyl-[ACP] + H(+) + methanol; Xref=Rhea:RHEA:42700, Rhea:RHEA-COMP:9955, Rhea:RHEA-COMP:10186, ChEBI:CHEBI:15377, ChEBI:CHEBI:15378, ChEBI:CHEBI:17790, ChEBI:CHEBI:78846, ChEBI:CHEBI:82735; EC=3.1.1.85; Evidence={ECO:0000255|HAMAP-Rule:MF_01260};			3.1.1.85		FUNCTION: The physiological role of BioH is to remove the methyl group introduced by BioC when the pimeloyl moiety is complete. It allows to synthesize pimeloyl-ACP via the fatty acid synthetic pathway through the hydrolysis of the ester bonds of pimeloyl-ACP esters. {ECO:0000255|HAMAP-Rule:MF_01260}.	NA	PATHWAY: Cofactor biosynthesis; biotin biosynthesis. {ECO:0000255|HAMAP-Rule:MF_01260}.	NA	NA	RHEA:42700		biotin biosynthetic process [GO:0009102]	cytoplasm [GO:0005737]	cytoplasm [GO:0005737]; carboxylic ester hydrolase activity [GO:0052689]; biotin biosynthetic process [GO:0009102]	carboxylic ester hydrolase activity [GO:0052689]	GO:0005737; GO:0009102; GO:0052689
R5	NA	AHA_0300	85.6232	0.356558	0.584636	0.609881	0.54194	0.645933	79.8687	68.6464	76.046	49.8001	58.4689	180.909	AHA_0300	CP000462.1	327386	327616	+	231	ABK37860	ABK37860;	aha:AHA_0300;	unreviewed	A0KF12_AERHH	Flagellar hook protein FlgE	Aeromonas hydrophila subsp. hydrophila (strain ATCC 7966 / DSM 30187 / BCRC 13018 / CCUG 14551 / JCM 1027 / KCTC 2358 / NCIMB 9240 / NCTC 8049)	77									NA		NA	NA								77272264;
R5	NA	AHA_0301	345.29	0.546715	0.555236	0.984653	0.324795	0.436938	282.535	319.355	239.321	168.853	356.129	705.547	AHA_0301	CP000462.1	327621	328415	+	795	ABK36489	ABK36489;	aha:AHA_0301;	unreviewed	A0KF13_AERHH	SrpA-related protein	Aeromonas hydrophila subsp. hydrophila (strain ATCC 7966 / DSM 30187 / BCRC 13018 / CCUG 14551 / JCM 1027 / KCTC 2358 / NCIMB 9240 / NCTC 8049)	265									NA		NA	NA
R5	NA	AHA_0302	111.609	0.199361	0.435397	0.457884	0.647036	0.73512	64.8933	113.416	133.081	115.163	84.1598	158.942	AHA_0302	CP000462.1	328514	328789	+	276	ABK36105	ABK36105;	aha:AHA_0302;	unreviewed	A0KF14_AERHH	Uncharacterized protein	Aeromonas hydrophila subsp. hydrophila (strain ATCC 7966 / DSM 30187 / BCRC 13018 / CCUG 14551 / JCM 1027 / KCTC 2358 / NCIMB 9240 / NCTC 8049)	92									NA		NA	NA
R5	NA	AHA_0303	1064.7	0.399649	0.186662	2.14103	0.0322713	0.0688545	979.39	876.485	899.132	1285.46	1211.9	1135.85	AHA_0303	CP000462.1	328851	331352	-	2502	ABK39420	ABK39420;	aha:AHA_0303;	unreviewed	A0KF15_AERHH	S1 RNA binding domain protein	Aeromonas hydrophila subsp. hydrophila (strain ATCC 7966 / DSM 30187 / BCRC 13018 / CCUG 14551 / JCM 1027 / KCTC 2358 / NCIMB 9240 / NCTC 8049)	834									NA		NA	NA			nucleobase-containing compound metabolic process [GO:0006139]		nucleic acid binding [GO:0003676]; nucleobase-containing compound metabolic process [GO:0006139]	nucleic acid binding [GO:0003676]	GO:0003676; GO:0006139
R5	greB	AHA_0304	380.714	-0.353014	0.42675	-0.827217	0.408114	0.521687	380.375	453.663	446.211	181.303	344.612	478.118	AHA_0304	CP000462.1	331427	331897	-	471	ABK39100	ABK39100;	aha:AHA_0304;	unreviewed	A0KF16_AERHH	Transcription elongation factor GreB (Transcript cleavage factor GreB)	Aeromonas hydrophila subsp. hydrophila (strain ATCC 7966 / DSM 30187 / BCRC 13018 / CCUG 14551 / JCM 1027 / KCTC 2358 / NCIMB 9240 / NCTC 8049)	157								FUNCTION: Necessary for efficient RNA polymerase transcription elongation past template-encoded arresting sites. The arresting sites in DNA have the property of trapping a certain fraction of elongating RNA polymerases that pass through, resulting in locked ternary complexes. Cleavage of the nascent transcript by cleavage factors such as GreA or GreB allows the resumption of elongation from the n…	NA		NA	NA			regulation of DNA-templated transcription elongation [GO:0032784]		DNA binding [GO:0003677]; RNA polymerase binding [GO:0070063]; translation elongation factor activity [GO:0003746]; regulation of DNA-templated transcription elongation [GO:0032784]	DNA binding [GO:0003677]; RNA polymerase binding [GO:0070063]; translation elongation factor activity [GO:0003746]	GO:0003677; GO:0003746; GO:0032784; GO:0070063	69627588;
R5	NA	AHA_0305	8219.32	0.912127	0.552935	1.64961	0.0990226	0.169467	5870.35	5809.07	5432.82	4085.94	10037.2	18080.6	AHA_0305	CP000462.1	332134	332850	+	717	ABK36582	ABK36582;	aha:AHA_0305;	unreviewed	A0KF17_AERHH	Transcriptional regulator OmpR	Aeromonas hydrophila subsp. hydrophila (strain ATCC 7966 / DSM 30187 / BCRC 13018 / CCUG 14551 / JCM 1027 / KCTC 2358 / NCIMB 9240 / NCTC 8049)	239				DNA_BIND 135..234; /note="OmpR/PhoB-type"; /evidence="ECO:0000256|PROSITE-ProRule:PRU01091"					NA		NA	NA			phosphorelay signal transduction system [GO:0000160]; regulation of DNA-templated transcription [GO:0006355]		DNA binding [GO:0003677]; phosphorelay signal transduction system [GO:0000160]; regulation of DNA-templated transcription [GO:0006355]	DNA binding [GO:0003677]	GO:0000160; GO:0003677; GO:0006355
R5	envZ	AHA_0306	5896.14	0.247144	0.164526	1.50216	0.133056	0.214664	5341.22	5344.47	5490.97	6010.24	6591.93	6598.02	AHA_0306	CP000462.1	332859	334157	+	1299	ABK35998	ABK35998;	aha:AHA_0306;	unreviewed	A0KF18_AERHH	histidine kinase (EC 2.7.13.3)	Aeromonas hydrophila subsp. hydrophila (strain ATCC 7966 / DSM 30187 / BCRC 13018 / CCUG 14551 / JCM 1027 / KCTC 2358 / NCIMB 9240 / NCTC 8049)	433			CATALYTIC ACTIVITY: Reaction=ATP + protein L-histidine = ADP + protein N-phospho-L-histidine.; EC=2.7.13.3; Evidence={ECO:0000256|ARBA:ARBA00000085};			2.7.13.3			NA		NA	NA				membrane [GO:0016020]	membrane [GO:0016020]; phosphorelay sensor kinase activity [GO:0000155]	phosphorelay sensor kinase activity [GO:0000155]	GO:0000155; GO:0016020
R5	NA	AHA_0307	1704.32	-1.62417	0.470852	-3.44943	0.00056177	0.00219936	2651.64	2575.73	2494.98	1392.85	635.185	475.533	AHA_0307	CP000462.1	334199	335110	-	912	ABK39823	ABK39823;	aha:AHA_0307;	unreviewed	A0KF19_AERHH	Transporter, drug/metabolite exporter family	Aeromonas hydrophila subsp. hydrophila (strain ATCC 7966 / DSM 30187 / BCRC 13018 / CCUG 14551 / JCM 1027 / KCTC 2358 / NCIMB 9240 / NCTC 8049)	304									NA		NA	NA				membrane [GO:0016020]	membrane [GO:0016020]		GO:0016020
R5	rpsJ	AHA_0308	18906.1	2.42441	0.283574	8.54951	1.23617e-17	3.63327e-16	6966.55	5959.3	4887.07	35975.9	25456.1	34191.9	AHA_0308	CP000462.1	335374	335775	+	402	ABK39221	ABK39221;	aha:AHA_0308;	unreviewed	A0KF20_AERHH	Small ribosomal subunit protein uS10	Aeromonas hydrophila subsp. hydrophila (strain ATCC 7966 / DSM 30187 / BCRC 13018 / CCUG 14551 / JCM 1027 / KCTC 2358 / NCIMB 9240 / NCTC 8049)	134								FUNCTION: Involved in the binding of tRNA to the ribosomes. {ECO:0000256|HAMAP-Rule:MF_00508}.	NA		NA	NA			translation [GO:0006412]	membrane [GO:0016020]; ribonucleoprotein complex [GO:1990904]; ribosome [GO:0005840]	membrane [GO:0016020]; ribonucleoprotein complex [GO:1990904]; ribosome [GO:0005840]; structural constituent of ribosome [GO:0003735]; tRNA binding [GO:0000049]; translation [GO:0006412]	structural constituent of ribosome [GO:0003735]; tRNA binding [GO:0000049]	GO:0000049; GO:0003735; GO:0005840; GO:0006412; GO:0016020; GO:1990904
R5	rplC	AHA_0309	28947.3	2.83456	0.264594	10.7129	8.85826e-27	5.13273e-25	8128.64	7124.3	6101.57	59138.3	41828.3	51362.8	AHA_0309	CP000462.1	335801	336430	+	630	ABK37830	ABK37830;	aha:AHA_0309;	reviewed	RL3_AERHH	Large ribosomal subunit protein uL3 (50S ribosomal protein L3)	Aeromonas hydrophila subsp. hydrophila (strain ATCC 7966 / DSM 30187 / BCRC 13018 / CCUG 14551 / JCM 1027 / KCTC 2358 / NCIMB 9240 / NCTC 8049)	210								FUNCTION: One of the primary rRNA binding proteins, it binds directly near the 3'-end of the 23S rRNA, where it nucleates assembly of the 50S subunit. {ECO:0000255|HAMAP-Rule:MF_01325}.	NA		NA	NA			translation [GO:0006412]	ribonucleoprotein complex [GO:1990904]; ribosome [GO:0005840]	ribonucleoprotein complex [GO:1990904]; ribosome [GO:0005840]; rRNA binding [GO:0019843]; structural constituent of ribosome [GO:0003735]; translation [GO:0006412]	rRNA binding [GO:0019843]; structural constituent of ribosome [GO:0003735]	GO:0003735; GO:0005840; GO:0006412; GO:0019843; GO:1990904	77272273;
R5	rplD	AHA_0310	23258.3	3.11981	0.255542	12.2086	2.79727e-34	2.52127e-32	5065.67	4719.69	4611.97	49456.1	32929.5	42767	AHA_0310	CP000462.1	336451	337053	+	603	ABK37119	ABK37119;	aha:AHA_0310;	reviewed	RL4_AERHH	Large ribosomal subunit protein uL4 (50S ribosomal protein L4)	Aeromonas hydrophila subsp. hydrophila (strain ATCC 7966 / DSM 30187 / BCRC 13018 / CCUG 14551 / JCM 1027 / KCTC 2358 / NCIMB 9240 / NCTC 8049)	201								FUNCTION: One of the primary rRNA binding proteins, this protein initially binds near the 5'-end of the 23S rRNA. It is important during the early stages of 50S assembly. It makes multiple contacts with different domains of the 23S rRNA in the assembled 50S subunit and ribosome. {ECO:0000255|HAMAP-Rule:MF_01328}.; FUNCTION: Forms part of the polypeptide exit tunnel. {ECO:0000255|HAMAP-Rule:MF_013…	NA		NA	NA			translation [GO:0006412]	ribonucleoprotein complex [GO:1990904]; ribosome [GO:0005840]	ribonucleoprotein complex [GO:1990904]; ribosome [GO:0005840]; rRNA binding [GO:0019843]; structural constituent of ribosome [GO:0003735]; translation [GO:0006412]	rRNA binding [GO:0019843]; structural constituent of ribosome [GO:0003735]	GO:0003735; GO:0005840; GO:0006412; GO:0019843; GO:1990904	77272274;
R5	rplW	AHA_0311	7755.54	3.22828	0.218481	14.776	2.09193e-49	3.68907e-47	1546.46	1514.2	1425.86	15778.1	11913.5	14355.2	AHA_0311	CP000462.1	337053	337352	+	300	ABK36693	ABK36693;	aha:AHA_0311;	reviewed	RL23_AERHH	Large ribosomal subunit protein uL23 (50S ribosomal protein L23)	Aeromonas hydrophila subsp. hydrophila (strain ATCC 7966 / DSM 30187 / BCRC 13018 / CCUG 14551 / JCM 1027 / KCTC 2358 / NCIMB 9240 / NCTC 8049)	100								FUNCTION: One of the early assembly proteins it binds 23S rRNA. One of the proteins that surrounds the polypeptide exit tunnel on the outside of the ribosome. Forms the main docking site for trigger factor binding to the ribosome. {ECO:0000255|HAMAP-Rule:MF_01369}.	NA		NA	NA			translation [GO:0006412]	ribonucleoprotein complex [GO:1990904]; ribosome [GO:0005840]	ribonucleoprotein complex [GO:1990904]; ribosome [GO:0005840]; rRNA binding [GO:0019843]; structural constituent of ribosome [GO:0003735]; translation [GO:0006412]	rRNA binding [GO:0019843]; structural constituent of ribosome [GO:0003735]	GO:0003735; GO:0005840; GO:0006412; GO:0019843; GO:1990904	77272275;
R5	rplB	AHA_0312	44540.1	3.40756	0.22277	15.2963	8.08843e-53	1.56222e-50	7733.29	7083.51	8198.43	87051.3	68654.9	88519	AHA_0312	CP000462.1	337371	338189	+	819	ABK36495	ABK36495;	aha:AHA_0312;	reviewed	RL2_AERHH	Large ribosomal subunit protein uL2 (50S ribosomal protein L2)	Aeromonas hydrophila subsp. hydrophila (strain ATCC 7966 / DSM 30187 / BCRC 13018 / CCUG 14551 / JCM 1027 / KCTC 2358 / NCIMB 9240 / NCTC 8049)	273								FUNCTION: One of the primary rRNA binding proteins. Required for association of the 30S and 50S subunits to form the 70S ribosome, for tRNA binding and peptide bond formation. It has been suggested to have peptidyltransferase activity; this is somewhat controversial. Makes several contacts with the 16S rRNA in the 70S ribosome. {ECO:0000255|HAMAP-Rule:MF_01320}.	NA		NA	NA			translation [GO:0006412]	large ribosomal subunit [GO:0015934]	large ribosomal subunit [GO:0015934]; rRNA binding [GO:0019843]; structural constituent of ribosome [GO:0003735]; transferase activity [GO:0016740]; translation [GO:0006412]	rRNA binding [GO:0019843]; structural constituent of ribosome [GO:0003735]; transferase activity [GO:0016740]	GO:0003735; GO:0006412; GO:0015934; GO:0016740; GO:0019843	77272276;
R5	rpsS	AHA_0313	9660.2	3.52654	0.246584	14.3015	2.14017e-46	3.10019e-44	1374.74	1574.89	1678.6	18535	14613.7	20184.3	AHA_0313	CP000462.1	338215	338490	+	276	ABK39570	ABK39570;	aha:AHA_0313;	reviewed	RS19_AERHH	Small ribosomal subunit protein uS19 (30S ribosomal protein S19)	Aeromonas hydrophila subsp. hydrophila (strain ATCC 7966 / DSM 30187 / BCRC 13018 / CCUG 14551 / JCM 1027 / KCTC 2358 / NCIMB 9240 / NCTC 8049)	92								FUNCTION: Protein S19 forms a complex with S13 that binds strongly to the 16S ribosomal RNA. {ECO:0000255|HAMAP-Rule:MF_00531}.	NA		NA	NA			translation [GO:0006412]	cytoplasm [GO:0005737]; small ribosomal subunit [GO:0015935]	cytoplasm [GO:0005737]; small ribosomal subunit [GO:0015935]; rRNA binding [GO:0019843]; structural constituent of ribosome [GO:0003735]; translation [GO:0006412]	rRNA binding [GO:0019843]; structural constituent of ribosome [GO:0003735]	GO:0003735; GO:0005737; GO:0006412; GO:0015935; GO:0019843	79877770;
R5	rplV	AHA_0314	12799.9	3.65936	0.219833	16.6461	3.23067e-62	7.708e-60	1803.04	1908.17	1921.28	24037.1	20131.9	26998.1	AHA_0314	CP000462.1	338504	338845	+	342	ABK38894	ABK38894;	aha:AHA_0314;	reviewed	RL22_AERHH	Large ribosomal subunit protein uL22 (50S ribosomal protein L22)	Aeromonas hydrophila subsp. hydrophila (strain ATCC 7966 / DSM 30187 / BCRC 13018 / CCUG 14551 / JCM 1027 / KCTC 2358 / NCIMB 9240 / NCTC 8049)	114								FUNCTION: This protein binds specifically to 23S rRNA; its binding is stimulated by other ribosomal proteins, e.g. L4, L17, and L20. It is important during the early stages of 50S assembly. It makes multiple contacts with different domains of the 23S rRNA in the assembled 50S subunit and ribosome (By similarity). {ECO:0000255|HAMAP-Rule:MF_01331}.; FUNCTION: The globular domain of the protein is …	NA		NA	NA			translation [GO:0006412]	large ribosomal subunit [GO:0015934]	large ribosomal subunit [GO:0015934]; rRNA binding [GO:0019843]; structural constituent of ribosome [GO:0003735]; translation [GO:0006412]	rRNA binding [GO:0019843]; structural constituent of ribosome [GO:0003735]	GO:0003735; GO:0006412; GO:0015934; GO:0019843	77272278;
R5	rpsC	AHA_0315	30793.5	3.51402	0.257487	13.6474	2.09245e-42	2.57182e-40	4435.71	4818.18	5617.34	54478.9	47820.5	67590.3	AHA_0315	CP000462.1	338852	339562	+	711	ABK38458	ABK38458;	aha:AHA_0315;	reviewed	RS3_AERHH	Small ribosomal subunit protein uS3 (30S ribosomal protein S3)	Aeromonas hydrophila subsp. hydrophila (strain ATCC 7966 / DSM 30187 / BCRC 13018 / CCUG 14551 / JCM 1027 / KCTC 2358 / NCIMB 9240 / NCTC 8049)	237								FUNCTION: Binds the lower part of the 30S subunit head. Binds mRNA in the 70S ribosome, positioning it for translation. {ECO:0000255|HAMAP-Rule:MF_01309}.	NA		NA	NA			translation [GO:0006412]	ribonucleoprotein complex [GO:1990904]; ribosome [GO:0005840]	ribonucleoprotein complex [GO:1990904]; ribosome [GO:0005840]; mRNA binding [GO:0003729]; rRNA binding [GO:0019843]; structural constituent of ribosome [GO:0003735]; translation [GO:0006412]	mRNA binding [GO:0003729]; rRNA binding [GO:0019843]; structural constituent of ribosome [GO:0003735]	GO:0003729; GO:0003735; GO:0005840; GO:0006412; GO:0019843; GO:1990904	77272279;
R5	rplP	AHA_0316	15807.7	3.48053	0.290511	11.9807	4.48442e-33	3.78934e-31	2413.03	2607.57	2777.92	25045.5	24129.1	37873.4	AHA_0316	CP000462.1	339579	339989	+	411	ABK37882	ABK37882;	aha:AHA_0316;	reviewed	RL16_AERHH	Large ribosomal subunit protein uL16 (50S ribosomal protein L16)	Aeromonas hydrophila subsp. hydrophila (strain ATCC 7966 / DSM 30187 / BCRC 13018 / CCUG 14551 / JCM 1027 / KCTC 2358 / NCIMB 9240 / NCTC 8049)	137								FUNCTION: Binds 23S rRNA and is also seen to make contacts with the A and possibly P site tRNAs. {ECO:0000255|HAMAP-Rule:MF_01342}.	NA		NA	NA			translation [GO:0006412]	ribonucleoprotein complex [GO:1990904]; ribosome [GO:0005840]	ribonucleoprotein complex [GO:1990904]; ribosome [GO:0005840]; rRNA binding [GO:0019843]; structural constituent of ribosome [GO:0003735]; tRNA binding [GO:0000049]; translation [GO:0006412]	rRNA binding [GO:0019843]; structural constituent of ribosome [GO:0003735]; tRNA binding [GO:0000049]	GO:0000049; GO:0003735; GO:0005840; GO:0006412; GO:0019843; GO:1990904	77272280;
R5	rpmC	AHA_0317	3892.01	3.11181	0.297372	10.4644	1.2591e-25	6.46444e-24	693.859	823.756	903.605	5990.79	5968.26	8971.81	AHA_0317	CP000462.1	339989	340180	+	192	ABK39526	ABK39526;	aha:AHA_0317;	unreviewed	A0KF29_AERHH	Large ribosomal subunit protein uL29	Aeromonas hydrophila subsp. hydrophila (strain ATCC 7966 / DSM 30187 / BCRC 13018 / CCUG 14551 / JCM 1027 / KCTC 2358 / NCIMB 9240 / NCTC 8049)	64									NA		NA	NA			translation [GO:0006412]	ribonucleoprotein complex [GO:1990904]; ribosome [GO:0005840]	ribonucleoprotein complex [GO:1990904]; ribosome [GO:0005840]; structural constituent of ribosome [GO:0003735]; translation [GO:0006412]	structural constituent of ribosome [GO:0003735]	GO:0003735; GO:0005840; GO:0006412; GO:1990904
R5	rpsQ	AHA_0318	10485.8	3.24182	0.274869	11.7941	4.18773e-32	3.39709e-30	1784.07	1980.8	2250.07	17583.3	15775.1	23541.5	AHA_0318	CP000462.1	340183	340428	+	246	ABK36645	ABK36645;	aha:AHA_0318;	reviewed	RS17_AERHH	Small ribosomal subunit protein uS17 (30S ribosomal protein S17)	Aeromonas hydrophila subsp. hydrophila (strain ATCC 7966 / DSM 30187 / BCRC 13018 / CCUG 14551 / JCM 1027 / KCTC 2358 / NCIMB 9240 / NCTC 8049)	82								FUNCTION: One of the primary rRNA binding proteins, it binds specifically to the 5'-end of 16S ribosomal RNA. {ECO:0000255|HAMAP-Rule:MF_01345}.	NA		NA	NA			translation [GO:0006412]	ribonucleoprotein complex [GO:1990904]; ribosome [GO:0005840]	ribonucleoprotein complex [GO:1990904]; ribosome [GO:0005840]; rRNA binding [GO:0019843]; structural constituent of ribosome [GO:0003735]; translation [GO:0006412]	rRNA binding [GO:0019843]; structural constituent of ribosome [GO:0003735]	GO:0003735; GO:0005840; GO:0006412; GO:0019843; GO:1990904	77272282;
R5	rplN	AHA_0319	25242.1	1.08601	0.282978	3.8378	0.000124139	0.00057217	17565.1	15553.9	15378.1	29036.5	29626.9	44291.8	AHA_0319	CP000462.1	340579	340944	+	366	ABK38629	ABK38629;	aha:AHA_0319;	reviewed	RL14_AERHH	Large ribosomal subunit protein uL14 (50S ribosomal protein L14)	Aeromonas hydrophila subsp. hydrophila (strain ATCC 7966 / DSM 30187 / BCRC 13018 / CCUG 14551 / JCM 1027 / KCTC 2358 / NCIMB 9240 / NCTC 8049)	122								FUNCTION: Binds to 23S rRNA. Forms part of two intersubunit bridges in the 70S ribosome. {ECO:0000255|HAMAP-Rule:MF_01367}.	NA		NA	NA			translation [GO:0006412]	large ribosomal subunit [GO:0015934]	large ribosomal subunit [GO:0015934]; rRNA binding [GO:0019843]; structural constituent of ribosome [GO:0003735]; translation [GO:0006412]	rRNA binding [GO:0019843]; structural constituent of ribosome [GO:0003735]	GO:0003735; GO:0006412; GO:0015934; GO:0019843	79877776;
R5	rplX	AHA_0320	18432.7	1.37064	0.281787	4.86411	1.14971e-06	8.40218e-06	10805.2	10018.4	10017.9	21229.6	24355	34169.9	AHA_0320	CP000462.1	340959	341273	+	315	ABK37026	ABK37026;	aha:AHA_0320;	reviewed	RL24_AERHH	Large ribosomal subunit protein uL24 (50S ribosomal protein L24)	Aeromonas hydrophila subsp. hydrophila (strain ATCC 7966 / DSM 30187 / BCRC 13018 / CCUG 14551 / JCM 1027 / KCTC 2358 / NCIMB 9240 / NCTC 8049)	105								FUNCTION: One of two assembly initiator proteins, it binds directly to the 5'-end of the 23S rRNA, where it nucleates assembly of the 50S subunit. {ECO:0000255|HAMAP-Rule:MF_01326}.; FUNCTION: One of the proteins that surrounds the polypeptide exit tunnel on the outside of the subunit. {ECO:0000255|HAMAP-Rule:MF_01326}.	NA		NA	NA			translation [GO:0006412]	ribonucleoprotein complex [GO:1990904]; ribosome [GO:0005840]	ribonucleoprotein complex [GO:1990904]; ribosome [GO:0005840]; rRNA binding [GO:0019843]; structural constituent of ribosome [GO:0003735]; translation [GO:0006412]	rRNA binding [GO:0019843]; structural constituent of ribosome [GO:0003735]	GO:0003735; GO:0005840; GO:0006412; GO:0019843; GO:1990904	77272284;
R5	NA	AHA_0321	28057.8	1.86963	0.258614	7.22942	4.85079e-13	9.28057e-12	12207.9	12177.3	11783.8	37766.3	39125.5	55285.9	AHA_0321	CP000462.1	341290	341826	+	537	ABK37523	ABK37523;	aha:AHA_0321;	reviewed	RL5_AERHH	Large ribosomal subunit protein uL5 (50S ribosomal protein L5)	Aeromonas hydrophila subsp. hydrophila (strain ATCC 7966 / DSM 30187 / BCRC 13018 / CCUG 14551 / JCM 1027 / KCTC 2358 / NCIMB 9240 / NCTC 8049)	179								FUNCTION: This is one of the proteins that bind and probably mediate the attachment of the 5S RNA into the large ribosomal subunit, where it forms part of the central protuberance. In the 70S ribosome it contacts protein S13 of the 30S subunit (bridge B1b), connecting the 2 subunits; this bridge is implicated in subunit movement. Contacts the P site tRNA; the 5S rRNA and some of its associated pr…	NA		NA	NA			translation [GO:0006412]	ribonucleoprotein complex [GO:1990904]; ribosome [GO:0005840]	ribonucleoprotein complex [GO:1990904]; ribosome [GO:0005840]; rRNA binding [GO:0019843]; structural constituent of ribosome [GO:0003735]; tRNA binding [GO:0000049]; translation [GO:0006412]	rRNA binding [GO:0019843]; structural constituent of ribosome [GO:0003735]; tRNA binding [GO:0000049]	GO:0000049; GO:0003735; GO:0005840; GO:0006412; GO:0019843; GO:1990904	77272285;
R5	NA	AHA_0322	10065.7	2.30511	0.241141	9.55918	1.18696e-21	4.71991e-20	3443.34	3360.69	3359.44	14568.1	15249.8	20413	AHA_0322	CP000462.1	341840	342142	+	303	ABK36422	ABK36422;	aha:AHA_0322;	reviewed	RS14_AERHH	Small ribosomal subunit protein uS14 (30S ribosomal protein S14)	Aeromonas hydrophila subsp. hydrophila (strain ATCC 7966 / DSM 30187 / BCRC 13018 / CCUG 14551 / JCM 1027 / KCTC 2358 / NCIMB 9240 / NCTC 8049)	101								FUNCTION: Binds 16S rRNA, required for the assembly of 30S particles and may also be responsible for determining the conformation of the 16S rRNA at the A site. {ECO:0000255|HAMAP-Rule:MF_00537}.	NA		NA	NA			translation [GO:0006412]	cytoplasm [GO:0005737]; ribonucleoprotein complex [GO:1990904]; ribosome [GO:0005840]	cytoplasm [GO:0005737]; ribonucleoprotein complex [GO:1990904]; ribosome [GO:0005840]; rRNA binding [GO:0019843]; structural constituent of ribosome [GO:0003735]; translation [GO:0006412]	rRNA binding [GO:0019843]; structural constituent of ribosome [GO:0003735]	GO:0003735; GO:0005737; GO:0005840; GO:0006412; GO:0019843; GO:1990904	77272286;
R5	rpsH	AHA_0323	17621.9	2.50871	0.238631	10.5129	7.53195e-26	4.01968e-24	5378.16	5224.09	5199.09	26055.5	27485.7	36388.6	AHA_0323	CP000462.1	342167	342556	+	390	ABK36961	ABK36961;	aha:AHA_0323;	reviewed	RS8_AERHH	Small ribosomal subunit protein uS8 (30S ribosomal protein S8)	Aeromonas hydrophila subsp. hydrophila (strain ATCC 7966 / DSM 30187 / BCRC 13018 / CCUG 14551 / JCM 1027 / KCTC 2358 / NCIMB 9240 / NCTC 8049)	130								FUNCTION: One of the primary rRNA binding proteins, it binds directly to 16S rRNA central domain where it helps coordinate assembly of the platform of the 30S subunit. {ECO:0000255|HAMAP-Rule:MF_01302}.	NA		NA	NA			translation [GO:0006412]	ribonucleoprotein complex [GO:1990904]; ribosome [GO:0005840]	ribonucleoprotein complex [GO:1990904]; ribosome [GO:0005840]; rRNA binding [GO:0019843]; structural constituent of ribosome [GO:0003735]; translation [GO:0006412]	rRNA binding [GO:0019843]; structural constituent of ribosome [GO:0003735]	GO:0003735; GO:0005840; GO:0006412; GO:0019843; GO:1990904	77272287;
R5	NA	AHA_0324	26766.7	2.58747	0.253698	10.199	2.0033e-24	9.6731e-23	7505.66	7605.82	7796.95	37210	44417.8	56063.8	AHA_0324	CP000462.1	342573	343103	+	531	ABK39433	ABK39433;	aha:AHA_0324;	reviewed	RL6_AERHH	Large ribosomal subunit protein uL6 (50S ribosomal protein L6)	Aeromonas hydrophila subsp. hydrophila (strain ATCC 7966 / DSM 30187 / BCRC 13018 / CCUG 14551 / JCM 1027 / KCTC 2358 / NCIMB 9240 / NCTC 8049)	177								FUNCTION: This protein binds to the 23S rRNA, and is important in its secondary structure. It is located near the subunit interface in the base of the L7/L12 stalk, and near the tRNA binding site of the peptidyltransferase center. {ECO:0000255|HAMAP-Rule:MF_01365}.	NA		NA	NA			translation [GO:0006412]	ribonucleoprotein complex [GO:1990904]; ribosome [GO:0005840]	ribonucleoprotein complex [GO:1990904]; ribosome [GO:0005840]; rRNA binding [GO:0019843]; structural constituent of ribosome [GO:0003735]; translation [GO:0006412]	rRNA binding [GO:0019843]; structural constituent of ribosome [GO:0003735]	GO:0003735; GO:0005840; GO:0006412; GO:0019843; GO:1990904	77272288;
R5	rplR	AHA_0325	10635.8	2.83933	0.268329	10.5815	3.63077e-26	2.01732e-24	2613.7	2556.83	2652.66	14603.9	18308.7	23078.9	AHA_0325	CP000462.1	343116	343466	+	351	ABK39842	ABK39842;	aha:AHA_0325;	reviewed	RL18_AERHH	Large ribosomal subunit protein uL18 (50S ribosomal protein L18)	Aeromonas hydrophila subsp. hydrophila (strain ATCC 7966 / DSM 30187 / BCRC 13018 / CCUG 14551 / JCM 1027 / KCTC 2358 / NCIMB 9240 / NCTC 8049)	117								FUNCTION: This is one of the proteins that bind and probably mediate the attachment of the 5S RNA into the large ribosomal subunit, where it forms part of the central protuberance. {ECO:0000255|HAMAP-Rule:MF_01337}.	NA		NA	NA			translation [GO:0006412]	cytoplasm [GO:0005737]; ribonucleoprotein complex [GO:1990904]; ribosome [GO:0005840]	cytoplasm [GO:0005737]; ribonucleoprotein complex [GO:1990904]; ribosome [GO:0005840]; rRNA binding [GO:0019843]; structural constituent of ribosome [GO:0003735]; translation [GO:0006412]	rRNA binding [GO:0019843]; structural constituent of ribosome [GO:0003735]	GO:0003735; GO:0005737; GO:0005840; GO:0006412; GO:0019843; GO:1990904	77272289;
R5	rpsE	AHA_0326	22059.3	2.91659	0.267085	10.9201	9.24341e-28	5.95099e-26	4990.79	5050.98	5437.29	30059	39830.6	46987.3	AHA_0326	CP000462.1	343484	343981	+	498	ABK39378	ABK39378;	aha:AHA_0326;	reviewed	RS5_AERHH	Small ribosomal subunit protein uS5 (30S ribosomal protein S5)	Aeromonas hydrophila subsp. hydrophila (strain ATCC 7966 / DSM 30187 / BCRC 13018 / CCUG 14551 / JCM 1027 / KCTC 2358 / NCIMB 9240 / NCTC 8049)	166								FUNCTION: With S4 and S12 plays an important role in translational accuracy. {ECO:0000255|HAMAP-Rule:MF_01307}.; FUNCTION: Located at the back of the 30S subunit body where it stabilizes the conformation of the head with respect to the body. {ECO:0000255|HAMAP-Rule:MF_01307}.	NA		NA	NA			translation [GO:0006412]	small ribosomal subunit [GO:0015935]	small ribosomal subunit [GO:0015935]; rRNA binding [GO:0019843]; structural constituent of ribosome [GO:0003735]; translation [GO:0006412]	rRNA binding [GO:0019843]; structural constituent of ribosome [GO:0003735]	GO:0003735; GO:0006412; GO:0015935; GO:0019843	77272290;
R5	rpmD	AHA_0327	3273.74	2.91096	0.267522	10.8812	1.41703e-27	8.84229e-26	775.725	799.879	729.147	4611.95	5595.3	7130.41	AHA_0327	CP000462.1	343991	344167	+	177	ABK39681	ABK39681;	aha:AHA_0327;	reviewed	RL30_AERHH	Large ribosomal subunit protein uL30 (50S ribosomal protein L30)	Aeromonas hydrophila subsp. hydrophila (strain ATCC 7966 / DSM 30187 / BCRC 13018 / CCUG 14551 / JCM 1027 / KCTC 2358 / NCIMB 9240 / NCTC 8049)	59									NA		NA	NA			translation [GO:0006412]	large ribosomal subunit [GO:0015934]	large ribosomal subunit [GO:0015934]; structural constituent of ribosome [GO:0003735]; translation [GO:0006412]	structural constituent of ribosome [GO:0003735]	GO:0003735; GO:0006412; GO:0015934	79877784;
R5	rplO	AHA_0328	20560.1	3.07885	0.295921	10.4043	2.37032e-25	1.18692e-23	3978.46	4343.62	4732.75	27022	37790.4	45493.5	AHA_0328	CP000462.1	344173	344607	+	435	ABK35971	ABK35971;	aha:AHA_0328;	reviewed	RL15_AERHH	Large ribosomal subunit protein uL15 (50S ribosomal protein L15)	Aeromonas hydrophila subsp. hydrophila (strain ATCC 7966 / DSM 30187 / BCRC 13018 / CCUG 14551 / JCM 1027 / KCTC 2358 / NCIMB 9240 / NCTC 8049)	145								FUNCTION: Binds to the 23S rRNA. {ECO:0000255|HAMAP-Rule:MF_01341}.	NA		NA	NA			translation [GO:0006412]	large ribosomal subunit [GO:0015934]	large ribosomal subunit [GO:0015934]; rRNA binding [GO:0019843]; structural constituent of ribosome [GO:0003735]; translation [GO:0006412]	rRNA binding [GO:0019843]; structural constituent of ribosome [GO:0003735]	GO:0003735; GO:0006412; GO:0015934; GO:0019843	77272292;
R5	secY	AHA_0329	90117.8	2.87375	0.335119	8.57532	9.88134e-18	2.96879e-16	19603.8	21744	23565.3	104521	173833	197439	AHA_0329	CP000462.1	344619	345944	+	1326	ABK39412	ABK39412;	aha:AHA_0329;	unreviewed	A0KF41_AERHH	Protein translocase subunit SecY	Aeromonas hydrophila subsp. hydrophila (strain ATCC 7966 / DSM 30187 / BCRC 13018 / CCUG 14551 / JCM 1027 / KCTC 2358 / NCIMB 9240 / NCTC 8049)	442								FUNCTION: The central subunit of the protein translocation channel SecYEG. Consists of two halves formed by TMs 1-5 and 6-10. These two domains form a lateral gate at the front which open onto the bilayer between TMs 2 and 7, and are clamped together by SecE at the back. The channel is closed by both a pore ring composed of hydrophobic SecY resides and a short helix (helix 2A) on the extracellula…	NA		NA	NA			intracellular protein transmembrane transport [GO:0065002]; protein targeting [GO:0006605]; protein transport by the Sec complex [GO:0043952]	plasma membrane [GO:0005886]	plasma membrane [GO:0005886]; intracellular protein transmembrane transport [GO:0065002]; protein targeting [GO:0006605]; protein transport by the Sec complex [GO:0043952]		GO:0005886; GO:0006605; GO:0043952; GO:0065002	77272293;
R5	rpsM	AHA_0330	23212.1	1.17939	0.22091	5.33879	9.3568e-08	8.37775e-07	13785.3	14629.6	14243	29455.2	29141.4	38018.1	AHA_0330	CP000462.1	346228	346581	+	354	ABK38153	ABK38153;	aha:AHA_0330;	reviewed	RS13_AERHH	Small ribosomal subunit protein uS13 (30S ribosomal protein S13)	Aeromonas hydrophila subsp. hydrophila (strain ATCC 7966 / DSM 30187 / BCRC 13018 / CCUG 14551 / JCM 1027 / KCTC 2358 / NCIMB 9240 / NCTC 8049)	118								FUNCTION: Located at the top of the head of the 30S subunit, it contacts several helices of the 16S rRNA. In the 70S ribosome it contacts the 23S rRNA (bridge B1a) and protein L5 of the 50S subunit (bridge B1b), connecting the 2 subunits; these bridges are implicated in subunit movement. Contacts the tRNAs in the A and P-sites. {ECO:0000255|HAMAP-Rule:MF_01315}.	NA		NA	NA			translation [GO:0006412]	ribonucleoprotein complex [GO:1990904]; ribosome [GO:0005840]	ribonucleoprotein complex [GO:1990904]; ribosome [GO:0005840]; rRNA binding [GO:0019843]; structural constituent of ribosome [GO:0003735]; tRNA binding [GO:0000049]; translation [GO:0006412]	rRNA binding [GO:0019843]; structural constituent of ribosome [GO:0003735]; tRNA binding [GO:0000049]	GO:0000049; GO:0003735; GO:0005840; GO:0006412; GO:0019843; GO:1990904	79877788;
R5	rpsK	AHA_0331	23173	1.35851	0.198695	6.83716	8.078e-12	1.33732e-10	13016.6	12885.6	13106.8	30104.9	32062.2	37861.7	AHA_0331	CP000462.1	346599	346985	+	387	ABK38687	ABK38687;	aha:AHA_0331;	reviewed	RS11_AERHH	Small ribosomal subunit protein uS11 (30S ribosomal protein S11)	Aeromonas hydrophila subsp. hydrophila (strain ATCC 7966 / DSM 30187 / BCRC 13018 / CCUG 14551 / JCM 1027 / KCTC 2358 / NCIMB 9240 / NCTC 8049)	129								FUNCTION: Located on the platform of the 30S subunit, it bridges several disparate RNA helices of the 16S rRNA. Forms part of the Shine-Dalgarno cleft in the 70S ribosome. {ECO:0000255|HAMAP-Rule:MF_01310}.	NA		NA	NA			translation [GO:0006412]	ribonucleoprotein complex [GO:1990904]; ribosome [GO:0005840]	ribonucleoprotein complex [GO:1990904]; ribosome [GO:0005840]; rRNA binding [GO:0019843]; structural constituent of ribosome [GO:0003735]; translation [GO:0006412]	rRNA binding [GO:0019843]; structural constituent of ribosome [GO:0003735]	GO:0003735; GO:0005840; GO:0006412; GO:0019843; GO:1990904	79877789;
R5	rpsD	AHA_0332	36909.4	2.00993	0.179547	11.1945	4.34044e-29	2.98387e-27	14685.9	14491.3	14870.3	55328.6	57043.5	65036.9	AHA_0332	CP000462.1	347028	347645	+	618	ABK36993	ABK36993;	aha:AHA_0332;	reviewed	RS4_AERHH	Small ribosomal subunit protein uS4 (30S ribosomal protein S4)	Aeromonas hydrophila subsp. hydrophila (strain ATCC 7966 / DSM 30187 / BCRC 13018 / CCUG 14551 / JCM 1027 / KCTC 2358 / NCIMB 9240 / NCTC 8049)	206								FUNCTION: One of the primary rRNA binding proteins, it binds directly to 16S rRNA where it nucleates assembly of the body of the 30S subunit. {ECO:0000255|HAMAP-Rule:MF_01306}.; FUNCTION: With S5 and S12 plays an important role in translational accuracy. {ECO:0000255|HAMAP-Rule:MF_01306}.	NA		NA	NA			translation [GO:0006412]	small ribosomal subunit [GO:0015935]	small ribosomal subunit [GO:0015935]; rRNA binding [GO:0019843]; structural constituent of ribosome [GO:0003735]; translation [GO:0006412]	rRNA binding [GO:0019843]; structural constituent of ribosome [GO:0003735]	GO:0003735; GO:0006412; GO:0015935; GO:0019843	77272297;
R5	rpoA	AHA_0333	53818.7	2.58423	0.201912	12.7988	1.66599e-37	1.73263e-35	14891.5	15290.2	15968.5	82672.8	89549.6	104540	AHA_0333	CP000462.1	347674	348660	+	987	ABK37601	ABK37601;	aha:AHA_0333;	reviewed	RPOA_AERHH	DNA-directed RNA polymerase subunit alpha (RNAP subunit alpha) (EC 2.7.7.6) (RNA polymerase subunit alpha) (Transcriptase subunit alpha)	Aeromonas hydrophila subsp. hydrophila (strain ATCC 7966 / DSM 30187 / BCRC 13018 / CCUG 14551 / JCM 1027 / KCTC 2358 / NCIMB 9240 / NCTC 8049)	329			CATALYTIC ACTIVITY: Reaction=a ribonucleoside 5'-triphosphate + RNA(n) = diphosphate + RNA(n+1); Xref=Rhea:RHEA:21248, Rhea:RHEA-COMP:14527, Rhea:RHEA-COMP:17342, ChEBI:CHEBI:33019, ChEBI:CHEBI:61557, ChEBI:CHEBI:140395; EC=2.7.7.6; Evidence={ECO:0000255|HAMAP-Rule:MF_00059};			2.7.7.6		FUNCTION: DNA-dependent RNA polymerase catalyzes the transcription of DNA into RNA using the four ribonucleoside triphosphates as substrates. {ECO:0000255|HAMAP-Rule:MF_00059}.	NA		NA	NA	RHEA:21248		DNA-templated transcription [GO:0006351]	cytoplasm [GO:0005737]; DNA-directed RNA polymerase complex [GO:0000428]	cytoplasm [GO:0005737]; DNA-directed RNA polymerase complex [GO:0000428]; DNA binding [GO:0003677]; DNA-directed 5'-3' RNA polymerase activity [GO:0003899]; protein dimerization activity [GO:0046983]; DNA-templated transcription [GO:0006351]	DNA binding [GO:0003677]; DNA-directed 5'-3' RNA polymerase activity [GO:0003899]; protein dimerization activity [GO:0046983]	GO:0000428; GO:0003677; GO:0003899; GO:0005737; GO:0006351; GO:0046983	79877791;
R5	rplQ	AHA_0334	20306.2	3.17637	0.258764	12.2752	1.23116e-34	1.1613e-32	3890.6	3966.57	4277.59	29228	36074.4	44400.3	AHA_0334	CP000462.1	348707	349087	+	381	ABK35840	ABK35840;	aha:AHA_0334;	reviewed	RL17_AERHH	Large ribosomal subunit protein bL17 (50S ribosomal protein L17)	Aeromonas hydrophila subsp. hydrophila (strain ATCC 7966 / DSM 30187 / BCRC 13018 / CCUG 14551 / JCM 1027 / KCTC 2358 / NCIMB 9240 / NCTC 8049)	127									NA		NA	NA			translation [GO:0006412]	ribonucleoprotein complex [GO:1990904]; ribosome [GO:0005840]	ribonucleoprotein complex [GO:1990904]; ribosome [GO:0005840]; structural constituent of ribosome [GO:0003735]; translation [GO:0006412]	structural constituent of ribosome [GO:0003735]	GO:0003735; GO:0005840; GO:0006412; GO:1990904	79877792;
R5	NA	AHA_0340	6944.46	-0.541001	0.808976	-0.668747	0.503657	0.610712	8408.18	8673.32	7612.43	677.748	6121.52	10173.6	AHA_0340	CP000462.1	356547	357545	-	999	ABK36485	ABK36485;	aha:AHA_0340;	unreviewed	A0KF47_AERHH	WYL domain-containing protein	Aeromonas hydrophila subsp. hydrophila (strain ATCC 7966 / DSM 30187 / BCRC 13018 / CCUG 14551 / JCM 1027 / KCTC 2358 / NCIMB 9240 / NCTC 8049)	333									NA		NA	NA
R5	NA	AHA_0341	729.548	-1.11853	0.590589	-1.89392	0.058235	0.110293	883.547	954.085	1158.58	143.175	529.764	708.131	AHA_0341	CP000462.1	357837	358220	-	384	ABK36429	ABK36429;	aha:AHA_0341;	unreviewed	A0KF48_AERHH	SirB family protein	Aeromonas hydrophila subsp. hydrophila (strain ATCC 7966 / DSM 30187 / BCRC 13018 / CCUG 14551 / JCM 1027 / KCTC 2358 / NCIMB 9240 / NCTC 8049)	128									NA		NA	NA				membrane [GO:0016020]	membrane [GO:0016020]		GO:0016020
R5	kefB	AHA_0342	1070.71	-0.605716	0.315935	-1.91722	0.05521	0.105728	1241.96	1358	1276.01	576.591	1009.03	962.696	AHA_0342	CP000462.1	358220	360073	-	1854	ABK39466	ABK39466;	aha:AHA_0342;	unreviewed	A0KF49_AERHH	Glutathione-regulated potassium-efflux system protein KefB	Aeromonas hydrophila subsp. hydrophila (strain ATCC 7966 / DSM 30187 / BCRC 13018 / CCUG 14551 / JCM 1027 / KCTC 2358 / NCIMB 9240 / NCTC 8049)	618									NA		NA	NA			potassium ion transport [GO:0006813]; proton transmembrane transport [GO:1902600]	membrane [GO:0016020]	membrane [GO:0016020]; antiporter activity [GO:0015297]; monoatomic cation transmembrane transporter activity [GO:0008324]; potassium ion transport [GO:0006813]; proton transmembrane transport [GO:1902600]	antiporter activity [GO:0015297]; monoatomic cation transmembrane transporter activity [GO:0008324]	GO:0006813; GO:0008324; GO:0015297; GO:0016020; GO:1902600
R5	NA	AHA_0343	382.226	-0.604545	0.408832	-1.47871	0.139218	0.222397	443.271	423.817	515.547	167.297	342.841	400.585	AHA_0343	CP000462.1	360147	360824	-	678	ABK39135	ABK39135;	aha:AHA_0343;	unreviewed	A0KF50_AERHH	Modulator of glutathione-dependent potassium efflux system	Aeromonas hydrophila subsp. hydrophila (strain ATCC 7966 / DSM 30187 / BCRC 13018 / CCUG 14551 / JCM 1027 / KCTC 2358 / NCIMB 9240 / NCTC 8049)	226									NA		NA	NA
R5	NA	AHA_0344	499.085	-0.643237	0.449899	-1.42974	0.152793	0.239462	587.035	623.787	613.96	186.75	454.463	528.514	AHA_0344	CP000462.1	360824	361717	-	894	ABK37804	ABK37804;	aha:AHA_0344;	unreviewed	A0KF51_AERHH	Transcriptional regulator, LysR family	Aeromonas hydrophila subsp. hydrophila (strain ATCC 7966 / DSM 30187 / BCRC 13018 / CCUG 14551 / JCM 1027 / KCTC 2358 / NCIMB 9240 / NCTC 8049)	298				DNA_BIND 37..56; /note="H-T-H motif"; /evidence="ECO:0000256|PROSITE-ProRule:PRU00253"					NA		NA	NA					DNA binding [GO:0003677]; DNA-binding transcription factor activity [GO:0003700]	DNA binding [GO:0003677]; DNA-binding transcription factor activity [GO:0003700]	GO:0003677; GO:0003700
R5	NA	AHA_0345	151.607	0.170401	0.405457	0.420269	0.674289	0.758014	165.728	156.195	105.122	123.722	127.569	231.306	AHA_0345	CP000462.1	361687	362526	+	840	ABK35843	ABK35843;	aha:AHA_0345;	unreviewed	A0KF52_AERHH	Clavaldehyde dehydrogenase	Aeromonas hydrophila subsp. hydrophila (strain ATCC 7966 / DSM 30187 / BCRC 13018 / CCUG 14551 / JCM 1027 / KCTC 2358 / NCIMB 9240 / NCTC 8049)	280									NA		NA	NA					oxidoreductase activity [GO:0016491]	oxidoreductase activity [GO:0016491]	GO:0016491
R5	NA	AHA_0346	233.274	-0.748842	0.340516	-2.19914	0.0278683	0.0615318	281.537	310.401	286.291	241.219	132.884	147.312	AHA_0346	CP000462.1	362617	362937	+	321	ABK36987	ABK36987;	aha:AHA_0346;	unreviewed	A0KF53_AERHH	Uncharacterized protein	Aeromonas hydrophila subsp. hydrophila (strain ATCC 7966 / DSM 30187 / BCRC 13018 / CCUG 14551 / JCM 1027 / KCTC 2358 / NCIMB 9240 / NCTC 8049)	107									NA		NA	NA
R5	NA	AHA_0347	275.577	-0.0976468	0.340196	-0.287031	0.774089	0.83958	300.506	263.642	289.646	251.335	187.809	360.527	AHA_0347	CP000462.1	362990	363418	+	429	ABK37618	ABK37618;	aha:AHA_0347;	unreviewed	A0KF54_AERHH	DUF411 domain-containing protein	Aeromonas hydrophila subsp. hydrophila (strain ATCC 7966 / DSM 30187 / BCRC 13018 / CCUG 14551 / JCM 1027 / KCTC 2358 / NCIMB 9240 / NCTC 8049)	143									NA		NA	NA								77272313;
R5	NA	AHA_0348	2079.24	-0.900078	0.39149	-2.29911	0.0214986	0.0500565	2606.71	2761.77	2753.31	813.142	1665.48	1875	AHA_0348	CP000462.1	363580	365796	+	2217	ABK39710	ABK39710;	aha:AHA_0348;	unreviewed	A0KF55_AERHH	Protease II (EC 3.4.21.83)	Aeromonas hydrophila subsp. hydrophila (strain ATCC 7966 / DSM 30187 / BCRC 13018 / CCUG 14551 / JCM 1027 / KCTC 2358 / NCIMB 9240 / NCTC 8049)	739						3.4.21.83			NA		NA	NA			proteolysis [GO:0006508]		serine-type endopeptidase activity [GO:0004252]; proteolysis [GO:0006508]	serine-type endopeptidase activity [GO:0004252]	GO:0004252; GO:0006508
R5	NA	AHA_0349	1048.51	-1.72521	0.397804	-4.33684	1.44545e-05	8.60902e-05	1559.44	1630.6	1639.46	270.01	644.93	546.605	AHA_0349	CP000462.1	366071	367183	+	1113	ABK38189	ABK38189;	aha:AHA_0349;	unreviewed	A0KF56_AERHH	Trap transporter solute receptor, taxi family	Aeromonas hydrophila subsp. hydrophila (strain ATCC 7966 / DSM 30187 / BCRC 13018 / CCUG 14551 / JCM 1027 / KCTC 2358 / NCIMB 9240 / NCTC 8049)	371									NA		NA	NA
R5	NA	AHA_0350	419.576	-1.90934	0.461996	-4.1328	3.58376e-05	0.000193911	668.9	613.838	706.781	261.45	182.494	83.9936	AHA_0350	CP000462.1	367289	369838	+	2550	ABK35902	ABK35902;	aha:AHA_0350;	unreviewed	A0KF57_AERHH	TRAP transporter, 4TM/12TM fusion protein	Aeromonas hydrophila subsp. hydrophila (strain ATCC 7966 / DSM 30187 / BCRC 13018 / CCUG 14551 / JCM 1027 / KCTC 2358 / NCIMB 9240 / NCTC 8049)	850								FUNCTION: Part of the tripartite ATP-independent periplasmic (TRAP) transport system. {ECO:0000256|RuleBase:RU369079}.	NA		NA	NA				plasma membrane [GO:0005886]	plasma membrane [GO:0005886]; transmembrane transporter activity [GO:0022857]	transmembrane transporter activity [GO:0022857]	GO:0005886; GO:0022857
R5	NA	AHA_0351	459.952	-6.15489	0.397419	-15.4872	4.23604e-54	9.04282e-52	905.511	970.003	844.334	8.55939	10.6307	20.6754	AHA_0351	CP000462.1	369903	370010	-	108	ABK36703	ABK36703;	aha:AHA_0351;	unreviewed	A0KF58_AERHH	Uncharacterized protein	Aeromonas hydrophila subsp. hydrophila (strain ATCC 7966 / DSM 30187 / BCRC 13018 / CCUG 14551 / JCM 1027 / KCTC 2358 / NCIMB 9240 / NCTC 8049)	36									NA		NA	NA
R5	NA	AHA_0352	1704.34	-6.02607	0.30389	-19.8298	1.648e-87	6.6843e-85	3268.63	3574.59	3226.36	45.9094	40.7511	69.7793	AHA_0352	CP000462.1	370035	370184	-	150	ABK37011	ABK37011;	aha:AHA_0352;	unreviewed	A0KF59_AERHH	Uncharacterized protein	Aeromonas hydrophila subsp. hydrophila (strain ATCC 7966 / DSM 30187 / BCRC 13018 / CCUG 14551 / JCM 1027 / KCTC 2358 / NCIMB 9240 / NCTC 8049)	50									NA		NA	NA
R5	NA	AHA_0353	320.806	-0.0209876	0.289302	-0.0725456	0.942168	0.964562	327.462	378.052	263.924	283.238	382.706	289.455	AHA_0353	CP000462.1	370361	370984	+	624	ABK38746	ABK38746;	aha:AHA_0353;	unreviewed	A0KF60_AERHH	Membrane protein, putative	Aeromonas hydrophila subsp. hydrophila (strain ATCC 7966 / DSM 30187 / BCRC 13018 / CCUG 14551 / JCM 1027 / KCTC 2358 / NCIMB 9240 / NCTC 8049)	208									NA		NA	NA				membrane [GO:0016020]	membrane [GO:0016020]		GO:0016020	77272318;
R5	NA	AHA_0354	915.754	3.84964	0.881345	4.36791	1.25439e-05	7.54866e-05	133.78	125.354	97.2942	4016.69	882.349	239.059	AHA_0354	CP000462.1	371081	372631	-	1551	ABK39189	ABK39189;	aha:AHA_0354;	unreviewed	A0KF61_AERHH	Multidrug resistance protein B	Aeromonas hydrophila subsp. hydrophila (strain ATCC 7966 / DSM 30187 / BCRC 13018 / CCUG 14551 / JCM 1027 / KCTC 2358 / NCIMB 9240 / NCTC 8049)	517									NA		NA	NA				membrane [GO:0016020]	membrane [GO:0016020]; transmembrane transporter activity [GO:0022857]	transmembrane transporter activity [GO:0022857]	GO:0016020; GO:0022857	77272319;
R5	NA	AHA_0355	1345.85	2.95604	0.721451	4.09735	4.17902e-05	0.00022186	357.412	299.457	265.043	4792.48	1806.34	554.358	AHA_0355	CP000462.1	372634	373683	-	1050	ABK39916	ABK39916;	aha:AHA_0355;	unreviewed	A0KF62_AERHH	HlyD family secretion protein	Aeromonas hydrophila subsp. hydrophila (strain ATCC 7966 / DSM 30187 / BCRC 13018 / CCUG 14551 / JCM 1027 / KCTC 2358 / NCIMB 9240 / NCTC 8049)	350									NA		NA	NA			transmembrane transport [GO:0055085]	membrane [GO:0016020]	membrane [GO:0016020]; transmembrane transport [GO:0055085]		GO:0016020; GO:0055085
R5	NA	AHA_0356	766.698	0.0217399	0.575554	0.0377721	0.969869	0.980751	736.789	759.09	786.181	265.341	761.868	1290.92	AHA_0356	CP000462.1	373780	374679	+	900	ABK35852	ABK35852;	aha:AHA_0356;	unreviewed	A0KF63_AERHH	Transcriptional regulators, LysR family	Aeromonas hydrophila subsp. hydrophila (strain ATCC 7966 / DSM 30187 / BCRC 13018 / CCUG 14551 / JCM 1027 / KCTC 2358 / NCIMB 9240 / NCTC 8049)	300				DNA_BIND 18..37; /note="H-T-H motif"; /evidence="ECO:0000256|PROSITE-ProRule:PRU00253"					NA		NA	NA					DNA binding [GO:0003677]; DNA-binding transcription factor activity [GO:0003700]	DNA binding [GO:0003677]; DNA-binding transcription factor activity [GO:0003700]	GO:0003677; GO:0003700	77272321;
R5	NA	AHA_0357	173.494	0.387675	0.363415	1.06676	0.286082	0.393605	140.769	137.293	172.222	133.06	194.011	263.611	AHA_0357	CP000462.1	374739	375050	+	312	ABK36442	ABK36442;	aha:AHA_0357;	unreviewed	A0KF64_AERHH	DUF2007 domain-containing protein	Aeromonas hydrophila subsp. hydrophila (strain ATCC 7966 / DSM 30187 / BCRC 13018 / CCUG 14551 / JCM 1027 / KCTC 2358 / NCIMB 9240 / NCTC 8049)	104									NA		NA	NA
R5	NA	AHA_0358	459.868	1.13089	0.404387	2.79654	0.00516529	0.0152367	264.565	293.488	307.539	902.626	620.125	370.864	AHA_0358	CP000462.1	375071	376387	-	1317	ABK36975	ABK36975;	aha:AHA_0358;	unreviewed	A0KF65_AERHH	Proton/glutamate symporter	Aeromonas hydrophila subsp. hydrophila (strain ATCC 7966 / DSM 30187 / BCRC 13018 / CCUG 14551 / JCM 1027 / KCTC 2358 / NCIMB 9240 / NCTC 8049)	439									NA		NA	NA			carboxylic acid transport [GO:0046942]	membrane [GO:0016020]	membrane [GO:0016020]; symporter activity [GO:0015293]; carboxylic acid transport [GO:0046942]	symporter activity [GO:0015293]	GO:0015293; GO:0016020; GO:0046942
R5	NA	AHA_0359	338.235	2.84448	0.747652	3.80455	0.000142062	0.000645968	62.8966	93.5182	91.7025	304.247	1298.72	178.325	AHA_0359	CP000462.1	376422	376802	+	381	ABK37584	ABK37584;	aha:AHA_0359;	unreviewed	A0KF66_AERHH	Conserved domain protein	Aeromonas hydrophila subsp. hydrophila (strain ATCC 7966 / DSM 30187 / BCRC 13018 / CCUG 14551 / JCM 1027 / KCTC 2358 / NCIMB 9240 / NCTC 8049)	127									NA		NA	NA
R5	NA	AHA_0360	552.665	1.01161	0.447734	2.2594	0.0238584	0.0543344	326.463	408.894	364.573	888.62	965.623	361.819	AHA_0360	CP000462.1	376908	377504	+	597	ABK39539	ABK39539;	aha:AHA_0360;	unreviewed	A0KF67_AERHH	UPF0056 inner membrane protein	Aeromonas hydrophila subsp. hydrophila (strain ATCC 7966 / DSM 30187 / BCRC 13018 / CCUG 14551 / JCM 1027 / KCTC 2358 / NCIMB 9240 / NCTC 8049)	199									NA		NA	NA				plasma membrane [GO:0005886]	plasma membrane [GO:0005886]		GO:0005886	77272325;
R5	NA	AHA_0361	1010.92	0.0383913	0.390516	0.0983093	0.921687	0.950995	863.58	1120.23	1007.61	659.073	932.845	1482.16	AHA_0361	CP000462.1	377615	378580	-	966	ABK36795	ABK36795;	aha:AHA_0361;	unreviewed	A0KF68_AERHH	HTH-type transcriptional regulator YidZ	Aeromonas hydrophila subsp. hydrophila (strain ATCC 7966 / DSM 30187 / BCRC 13018 / CCUG 14551 / JCM 1027 / KCTC 2358 / NCIMB 9240 / NCTC 8049)	322				DNA_BIND 26..45; /note="H-T-H motif"; /evidence="ECO:0000256|PROSITE-ProRule:PRU00253"					NA		NA	NA					DNA binding [GO:0003677]; DNA-binding transcription factor activity [GO:0003700]	DNA binding [GO:0003677]; DNA-binding transcription factor activity [GO:0003700]	GO:0003677; GO:0003700
R5	NA	AHA_0362	369.166	-0.669748	0.399575	-1.67615	0.0937088	0.16229	389.36	469.581	502.127	424.857	236.533	192.539	AHA_0362	CP000462.1	378854	379012	+	159	ABK36428	ABK36428;	aha:AHA_0362;	unreviewed	A0KF69_AERHH	Sec-independent protein translocase protein TatA	Aeromonas hydrophila subsp. hydrophila (strain ATCC 7966 / DSM 30187 / BCRC 13018 / CCUG 14551 / JCM 1027 / KCTC 2358 / NCIMB 9240 / NCTC 8049)	53								FUNCTION: Part of the twin-arginine translocation (Tat) system that transports large folded proteins containing a characteristic twin-arginine motif in their signal peptide across membranes. TatA could form the protein-conducting channel of the Tat system. {ECO:0000256|HAMAP-Rule:MF_00236}.	NA		NA	NA			protein transport by the Tat complex [GO:0043953]	TAT protein transport complex [GO:0033281]	TAT protein transport complex [GO:0033281]; protein transmembrane transporter activity [GO:0008320]; protein transport by the Tat complex [GO:0043953]	protein transmembrane transporter activity [GO:0008320]	GO:0008320; GO:0033281; GO:0043953	69627529;
R5	NA	AHA_0363	724.943	-0.0712759	0.258517	-0.275711	0.78277	0.846193	824.644	708.351	695.597	605.382	856.658	659.027	AHA_0363	CP000462.1	379030	379329	+	300	ABK38086	ABK38086;	aha:AHA_0363;	unreviewed	A0KF70_AERHH	CHRD domain-containing protein	Aeromonas hydrophila subsp. hydrophila (strain ATCC 7966 / DSM 30187 / BCRC 13018 / CCUG 14551 / JCM 1027 / KCTC 2358 / NCIMB 9240 / NCTC 8049)	100									NA		NA	NA
R5	NA	AHA_0364	1277.46	3.31647	0.838377	3.95582	7.62724e-05	0.00037727	227.626	254.688	216.955	5494.35	1007.26	463.903	AHA_0364	CP000462.1	379381	380979	+	1599	ABK39556	ABK39556;	aha:AHA_0364;	unreviewed	A0KF71_AERHH	Amino-acid abc transporter binding protein	Aeromonas hydrophila subsp. hydrophila (strain ATCC 7966 / DSM 30187 / BCRC 13018 / CCUG 14551 / JCM 1027 / KCTC 2358 / NCIMB 9240 / NCTC 8049)	533									NA		NA	NA			peptidoglycan metabolic process [GO:0000270]	cell outer membrane [GO:0009279]	cell outer membrane [GO:0009279]; lytic transglycosylase activity [GO:0008933]; peptidoglycan metabolic process [GO:0000270]	lytic transglycosylase activity [GO:0008933]	GO:0000270; GO:0008933; GO:0009279
R5	NA	AHA_0365	554.21	2.36288	0.6997	3.377	0.000732817	0.00278045	166.726	197.98	176.695	1949.98	545.71	288.163	AHA_0365	CP000462.1	381214	382464	+	1251	ABK37721	ABK37721;	aha:AHA_0365;	unreviewed	A0KF72_AERHH	Phospholipase D family protein	Aeromonas hydrophila subsp. hydrophila (strain ATCC 7966 / DSM 30187 / BCRC 13018 / CCUG 14551 / JCM 1027 / KCTC 2358 / NCIMB 9240 / NCTC 8049)	417									NA		NA	NA			biosynthetic process [GO:0009058]		catalytic activity [GO:0003824]; biosynthetic process [GO:0009058]	catalytic activity [GO:0003824]	GO:0003824; GO:0009058
R5	NA	AHA_0366	2438.75	-0.274978	0.550115	-0.499856	0.617177	0.710348	2538.83	2723.97	2747.72	871.501	1974.66	3775.84	AHA_0366	CP000462.1	382950	384065	-	1116	ABK37997	ABK37997;	aha:AHA_0366;	unreviewed	A0KF73_AERHH	Fatty acid desaturase, family 1	Aeromonas hydrophila subsp. hydrophila (strain ATCC 7966 / DSM 30187 / BCRC 13018 / CCUG 14551 / JCM 1027 / KCTC 2358 / NCIMB 9240 / NCTC 8049)	372									NA		NA	NA			lipid metabolic process [GO:0006629]	membrane [GO:0016020]	membrane [GO:0016020]; oxidoreductase activity, acting on paired donors, with oxidation of a pair of donors resulting in the reduction of molecular oxygen to two molecules of water [GO:0016717]; lipid metabolic process [GO:0006629]	oxidoreductase activity, acting on paired donors, with oxidation of a pair of donors resulting in the reduction of molecular oxygen to two molecules of water [GO:0016717]	GO:0006629; GO:0016020; GO:0016717
R5	NA	AHA_0367	896.892	-0.701118	0.401389	-1.74673	0.080684	0.143093	1218	1143.11	969.587	408.516	662.648	979.495	AHA_0367	CP000462.1	384214	384831	+	618	ABK37759	ABK37759;	aha:AHA_0367;	unreviewed	A0KF74_AERHH	Transcriptional regulator, TetR family	Aeromonas hydrophila subsp. hydrophila (strain ATCC 7966 / DSM 30187 / BCRC 13018 / CCUG 14551 / JCM 1027 / KCTC 2358 / NCIMB 9240 / NCTC 8049)	206				DNA_BIND 33..52; /note="H-T-H motif"; /evidence="ECO:0000256|PROSITE-ProRule:PRU00335"					NA		NA	NA					DNA binding [GO:0003677]	DNA binding [GO:0003677]	GO:0003677	77272333;
R5	NA	AHA_0368	195.925	-0.132618	0.296676	-0.447015	0.654864	0.742558	214.647	217.878	181.168	146.288	184.266	231.306	AHA_0368	CP000462.1	384843	385217	+	375	ABK37361	ABK37361;	aha:AHA_0368;	unreviewed	A0KF75_AERHH	ATPase of the AAA+ class	Aeromonas hydrophila subsp. hydrophila (strain ATCC 7966 / DSM 30187 / BCRC 13018 / CCUG 14551 / JCM 1027 / KCTC 2358 / NCIMB 9240 / NCTC 8049)	125									NA		NA	NA				membrane [GO:0016020]	membrane [GO:0016020]		GO:0016020
R5	NA	AHA_0369	284.027	0.729563	0.423448	1.72291	0.0849043	0.149079	203.665	229.816	206.89	206.203	327.78	529.806	AHA_0369	CP000462.1	385262	385570	-	309	ABK39835	ABK39835;	aha:AHA_0369;	unreviewed	A0KF76_AERHH	DUF1145 domain-containing protein	Aeromonas hydrophila subsp. hydrophila (strain ATCC 7966 / DSM 30187 / BCRC 13018 / CCUG 14551 / JCM 1027 / KCTC 2358 / NCIMB 9240 / NCTC 8049)	103									NA		NA	NA				membrane [GO:0016020]	membrane [GO:0016020]		GO:0016020
R5	NA	AHA_0370	633.089	0.179142	0.344009	0.520746	0.602543	0.698062	622.976	594.935	562.517	547.023	520.019	951.066	AHA_0370	CP000462.1	385684	386310	-	627	ABK39151	ABK39151;	aha:AHA_0370;	unreviewed	A0KF77_AERHH	Ribosomal RNA small subunit methyltransferase D (EC 2.1.1.171)	Aeromonas hydrophila subsp. hydrophila (strain ATCC 7966 / DSM 30187 / BCRC 13018 / CCUG 14551 / JCM 1027 / KCTC 2358 / NCIMB 9240 / NCTC 8049)	209			CATALYTIC ACTIVITY: Reaction=guanosine(966) in 16S rRNA + S-adenosyl-L-methionine = H(+) + N(2)-methylguanosine(966) in 16S rRNA + S-adenosyl-L-homocysteine; Xref=Rhea:RHEA:23548, Rhea:RHEA-COMP:10211, Rhea:RHEA-COMP:10212, ChEBI:CHEBI:15378, ChEBI:CHEBI:57856, ChEBI:CHEBI:59789, ChEBI:CHEBI:74269, ChEBI:CHEBI:74481; EC=2.1.1.171; Evidence={ECO:0000256|ARBA:ARBA00000252, ECO:0000256|PIRNR:PIRNR00…			2.1.1.171		FUNCTION: Specifically methylates the guanine in position 966 of 16S rRNA in the assembled 30S particle. {ECO:0000256|ARBA:ARBA00002649, ECO:0000256|PIRNR:PIRNR004553}.	NA		NA	NA	RHEA:23548				16S rRNA (guanine(966)-N(2))-methyltransferase activity [GO:0052913]; nucleic acid binding [GO:0003676]	16S rRNA (guanine(966)-N(2))-methyltransferase activity [GO:0052913]; nucleic acid binding [GO:0003676]	GO:0003676; GO:0052913
R5	NA	AHA_0371	2420.88	-0.299658	0.338711	-0.884701	0.376318	0.489057	2414.03	2741.88	2857.32	1434.09	2297.12	2780.84	AHA_0371	CP000462.1	386421	388319	+	1899	ABK38711	ABK38711;	aha:AHA_0371;	unreviewed	A0KF78_AERHH	Signal recognition particle receptor FtsY (SRP receptor)	Aeromonas hydrophila subsp. hydrophila (strain ATCC 7966 / DSM 30187 / BCRC 13018 / CCUG 14551 / JCM 1027 / KCTC 2358 / NCIMB 9240 / NCTC 8049)	633		BINDING 436..443; /ligand="GTP"; /ligand_id="ChEBI:CHEBI:37565"; /evidence="ECO:0000256|HAMAP-Rule:MF_00920"; BINDING 518..522; /ligand="GTP"; /ligand_id="ChEBI:CHEBI:37565"; /evidence="ECO:0000256|HAMAP-Rule:MF_00920"; BINDING 582..585; /ligand="GTP"; /ligand_id="ChEBI:CHEBI:37565"; /evidence="ECO:0000256|HAMAP-Rule:MF_00920"						FUNCTION: Involved in targeting and insertion of nascent membrane proteins into the cytoplasmic membrane. Acts as a receptor for the complex formed by the signal recognition particle (SRP) and the ribosome-nascent chain (RNC). Interaction with SRP-RNC leads to the transfer of the RNC complex to the Sec translocase for insertion into the membrane, the hydrolysis of GTP by both Ffh and FtsY, and th…	NA		NA	NA			cell division [GO:0051301]; SRP-dependent cotranslational protein targeting to membrane [GO:0006614]	cytoplasm [GO:0005737]; plasma membrane [GO:0005886]	cytoplasm [GO:0005737]; plasma membrane [GO:0005886]; GTP binding [GO:0005525]; GTPase activity [GO:0003924]; cell division [GO:0051301]; SRP-dependent cotranslational protein targeting to membrane [GO:0006614]	GTP binding [GO:0005525]; GTPase activity [GO:0003924]	GO:0003924; GO:0005525; GO:0005737; GO:0005886; GO:0006614; GO:0051301
R5	ftsE	AHA_0372	837.396	-0.532957	0.363699	-1.46538	0.142817	0.226807	907.508	1007.81	1054.58	435.751	688.339	930.391	AHA_0372	CP000462.1	388413	389078	+	666	ABK38753	ABK38753;	aha:AHA_0372;	unreviewed	A0KF79_AERHH	Cell division ATP-binding protein FtsE	Aeromonas hydrophila subsp. hydrophila (strain ATCC 7966 / DSM 30187 / BCRC 13018 / CCUG 14551 / JCM 1027 / KCTC 2358 / NCIMB 9240 / NCTC 8049)	222								FUNCTION: Part of the ABC transporter FtsEX involved in cellular division. Important for assembly or stability of the septal ring. {ECO:0000256|ARBA:ARBA00002579}.	NA		NA	NA			cell cycle [GO:0007049]; cell division [GO:0051301]	plasma membrane [GO:0005886]	plasma membrane [GO:0005886]; ATP binding [GO:0005524]; ATP hydrolysis activity [GO:0016887]; cell cycle [GO:0007049]; cell division [GO:0051301]	ATP binding [GO:0005524]; ATP hydrolysis activity [GO:0016887]	GO:0005524; GO:0005886; GO:0007049; GO:0016887; GO:0051301	77272338;
R5	NA	AHA_0373	493.445	0.0911565	0.264766	0.344291	0.730627	0.803967	449.261	474.555	508.837	466.876	430.544	630.598	AHA_0373	CP000462.1	389081	390031	+	951	ABK37573	ABK37573;	aha:AHA_0373;	unreviewed	A0KF80_AERHH	Cell division protein FtsX	Aeromonas hydrophila subsp. hydrophila (strain ATCC 7966 / DSM 30187 / BCRC 13018 / CCUG 14551 / JCM 1027 / KCTC 2358 / NCIMB 9240 / NCTC 8049)	317								FUNCTION: Part of the ABC transporter FtsEX involved in cellular division. {ECO:0000256|PIRNR:PIRNR003097}.	NA		NA	NA			cell cycle [GO:0007049]; cell division [GO:0051301]	plasma membrane [GO:0005886]	plasma membrane [GO:0005886]; cell cycle [GO:0007049]; cell division [GO:0051301]		GO:0005886; GO:0007049; GO:0051301
R5	rpoH	AHA_0374	11120	-0.726586	0.401361	-1.81031	0.0702484	0.128346	14747.8	14448.6	12389.9	5272.58	7350.25	12511.2	AHA_0374	CP000462.1	390490	391341	+	852	ABK37097	ABK37097;	aha:AHA_0374;	unreviewed	A0KF81_AERHH	RNA polymerase sigma factor RpoH (RNA polymerase sigma-32 factor)	Aeromonas hydrophila subsp. hydrophila (strain ATCC 7966 / DSM 30187 / BCRC 13018 / CCUG 14551 / JCM 1027 / KCTC 2358 / NCIMB 9240 / NCTC 8049)	284				DNA_BIND 253..272; /note="H-T-H motif"; /evidence="ECO:0000256|HAMAP-Rule:MF_00961"				FUNCTION: Sigma factors are initiation factors that promote the attachment of RNA polymerase to specific initiation sites and are then released. This sigma factor is involved in regulation of expression of heat shock genes. {ECO:0000256|HAMAP-Rule:MF_00961}.	NA		NA	NA			DNA-templated transcription initiation [GO:0006352]; response to heat [GO:0009408]	cytoplasm [GO:0005737]	cytoplasm [GO:0005737]; DNA binding [GO:0003677]; sigma factor activity [GO:0016987]; DNA-templated transcription initiation [GO:0006352]; response to heat [GO:0009408]	DNA binding [GO:0003677]; sigma factor activity [GO:0016987]	GO:0003677; GO:0005737; GO:0006352; GO:0009408; GO:0016987
R5	NA	AHA_0375	1100.04	0.223053	0.189281	1.17842	0.23863	0.341767	953.432	1114.26	977.415	1167.19	1155.2	1232.77	AHA_0375	CP000462.1	391471	392127	+	657	ABK36352	ABK36352;	aha:AHA_0375;	unreviewed	A0KF82_AERHH	Carbonic anhydrase (EC 4.2.1.1) (Carbonate dehydratase)	Aeromonas hydrophila subsp. hydrophila (strain ATCC 7966 / DSM 30187 / BCRC 13018 / CCUG 14551 / JCM 1027 / KCTC 2358 / NCIMB 9240 / NCTC 8049)	219			CATALYTIC ACTIVITY: Reaction=H(+) + hydrogencarbonate = CO2 + H2O; Xref=Rhea:RHEA:10748, ChEBI:CHEBI:15377, ChEBI:CHEBI:15378, ChEBI:CHEBI:16526, ChEBI:CHEBI:17544; EC=4.2.1.1; Evidence={ECO:0000256|ARBA:ARBA00000943, ECO:0000256|RuleBase:RU003956};			4.2.1.1		FUNCTION: Reversible hydration of carbon dioxide. {ECO:0000256|RuleBase:RU003956}.	NA		NA	NA	RHEA:10748		carbon utilization [GO:0015976]		carbonate dehydratase activity [GO:0004089]; zinc ion binding [GO:0008270]; carbon utilization [GO:0015976]	carbonate dehydratase activity [GO:0004089]; zinc ion binding [GO:0008270]	GO:0004089; GO:0008270; GO:0015976	77272341;
R5	hutC	AHA_0376	698.526	1.02769	0.203223	5.05694	4.26039e-07	3.39492e-06	497.183	431.776	450.684	972.657	985.999	852.858	AHA_0376	CP000462.1	392142	392843	+	702	ABK35932	ABK35932;	aha:AHA_0376;	unreviewed	A0KF83_AERHH	Histidine utilization repressor	Aeromonas hydrophila subsp. hydrophila (strain ATCC 7966 / DSM 30187 / BCRC 13018 / CCUG 14551 / JCM 1027 / KCTC 2358 / NCIMB 9240 / NCTC 8049)	234				DNA_BIND 31..50; /note="H-T-H motif"; /evidence="ECO:0000256|PROSITE-ProRule:PRU00307"					NA		NA	NA			histidine metabolic process [GO:0006547]; negative regulation of DNA-templated transcription [GO:0045892]		DNA binding [GO:0003677]; DNA-binding transcription factor activity [GO:0003700]; histidine metabolic process [GO:0006547]; negative regulation of DNA-templated transcription [GO:0045892]	DNA binding [GO:0003677]; DNA-binding transcription factor activity [GO:0003700]	GO:0003677; GO:0003700; GO:0006547; GO:0045892
R5	hutI	AHA_0377	916.706	-1.98806	0.223935	-8.87785	6.8168e-19	2.21191e-17	1460.6	1469.43	1462.77	413.185	309.177	385.079	AHA_0377	CP000462.1	392933	394234	+	1302	ABK39901	ABK39901;	aha:AHA_0377;	reviewed	HUTI_AERHH	Imidazolonepropionase (EC 3.5.2.7) (Imidazolone-5-propionate hydrolase)	Aeromonas hydrophila subsp. hydrophila (strain ATCC 7966 / DSM 30187 / BCRC 13018 / CCUG 14551 / JCM 1027 / KCTC 2358 / NCIMB 9240 / NCTC 8049)	411		BINDING 75; /ligand="Fe(3+)"; /ligand_id="ChEBI:CHEBI:29034"; /evidence="ECO:0000269|PubMed:18442260, ECO:0007744|PDB:2OOF, ECO:0007744|PDB:2Q09"; BINDING 75; /ligand="Zn(2+)"; /ligand_id="ChEBI:CHEBI:29105"; /evidence="ECO:0000255|HAMAP-Rule:MF_00372"; BINDING 77; /ligand="Fe(3+)"; /ligand_id="ChEBI:CHEBI:29034"; /evidence="ECO:0000269|PubMed:18442260, ECO:0007744|PDB:2OOF, ECO:0007744|PDB:2Q09"…	CATALYTIC ACTIVITY: Reaction=4-imidazolone-5-propanoate + H2O = N-formimidoyl-L-glutamate; Xref=Rhea:RHEA:23660, ChEBI:CHEBI:15377, ChEBI:CHEBI:58928, ChEBI:CHEBI:77893; EC=3.5.2.7; Evidence={ECO:0000255|HAMAP-Rule:MF_00372};		COFACTOR: Name=Zn(2+); Xref=ChEBI:CHEBI:29105; Evidence={ECO:0000255|HAMAP-Rule:MF_00372}; Name=Fe(3+); Xref=ChEBI:CHEBI:29034; Evidence={ECO:0000305|PubMed:18442260, ECO:0000305|Ref.2}; Note=Binds 1 zinc or iron ion per subunit. {ECO:0000255|HAMAP-Rule:MF_00372};	3.5.2.7		FUNCTION: Catalyzes the hydrolytic cleavage of the carbon-nitrogen bond in imidazolone-5-propanoate to yield N-formimidoyl-L-glutamate. It is the third step in the universal histidine degradation pathway. {ECO:0000255|HAMAP-Rule:MF_00372}.	NA	PATHWAY: Amino-acid degradation; L-histidine degradation into L-glutamate; N-formimidoyl-L-glutamate from L-histidine: step 3/3. {ECO:0000255|HAMAP-Rule:MF_00372}.	NA	NA	RHEA:23660		histidine catabolic process to glutamate and formamide [GO:0019556]; histidine catabolic process to glutamate and formate [GO:0019557]	cytoplasm [GO:0005737]	cytoplasm [GO:0005737]; imidazolonepropionase activity [GO:0050480]; iron ion binding [GO:0005506]; zinc ion binding [GO:0008270]; histidine catabolic process to glutamate and formamide [GO:0019556]; histidine catabolic process to glutamate and formate [GO:0019557]	imidazolonepropionase activity [GO:0050480]; iron ion binding [GO:0005506]; zinc ion binding [GO:0008270]	GO:0005506; GO:0005737; GO:0008270; GO:0019556; GO:0019557; GO:0050480
R5	hutG	AHA_0378	702.533	-2.53434	0.438677	-5.77723	7.59391e-09	8.48509e-08	1203.02	1163.01	1230.16	312.028	198.44	108.546	AHA_0378	CP000462.1	394230	395171	+	942	ABK39322	ABK39322;	aha:AHA_0378;	reviewed	HUTG_AERHH	Formimidoylglutamase (EC 3.5.3.8) (Formiminoglutamase) (Formiminoglutamate hydrolase)	Aeromonas hydrophila subsp. hydrophila (strain ATCC 7966 / DSM 30187 / BCRC 13018 / CCUG 14551 / JCM 1027 / KCTC 2358 / NCIMB 9240 / NCTC 8049)	314		BINDING 127; /ligand="Mn(2+)"; /ligand_id="ChEBI:CHEBI:29035"; /ligand_label="1"; /evidence="ECO:0000255|HAMAP-Rule:MF_00737"; BINDING 153; /ligand="Mn(2+)"; /ligand_id="ChEBI:CHEBI:29035"; /ligand_label="1"; /evidence="ECO:0000255|HAMAP-Rule:MF_00737"; BINDING 153; /ligand="Mn(2+)"; /ligand_id="ChEBI:CHEBI:29035"; /ligand_label="2"; /evidence="ECO:0000255|HAMAP-Rule:MF_00737"; BINDING 155; /liga…	CATALYTIC ACTIVITY: Reaction=H2O + N-formimidoyl-L-glutamate = formamide + L-glutamate; Xref=Rhea:RHEA:22492, ChEBI:CHEBI:15377, ChEBI:CHEBI:16397, ChEBI:CHEBI:29985, ChEBI:CHEBI:58928; EC=3.5.3.8; Evidence={ECO:0000255|HAMAP-Rule:MF_00737};		COFACTOR: Name=Mn(2+); Xref=ChEBI:CHEBI:29035; Evidence={ECO:0000255|HAMAP-Rule:MF_00737}; Note=Binds 2 manganese ions per subunit. {ECO:0000255|HAMAP-Rule:MF_00737};	3.5.3.8		FUNCTION: Catalyzes the conversion of N-formimidoyl-L-glutamate to L-glutamate and formamide. {ECO:0000255|HAMAP-Rule:MF_00737}.	NA	PATHWAY: Amino-acid degradation; L-histidine degradation into L-glutamate; L-glutamate from N-formimidoyl-L-glutamate (hydrolase route): step 1/1. {ECO:0000255|HAMAP-Rule:MF_00737}.	NA	NA	RHEA:22492		histidine catabolic process to glutamate and formamide [GO:0019556]; histidine catabolic process to glutamate and formate [GO:0019557]		formimidoylglutamase activity [GO:0050415]; manganese ion binding [GO:0030145]; histidine catabolic process to glutamate and formamide [GO:0019556]; histidine catabolic process to glutamate and formate [GO:0019557]	formimidoylglutamase activity [GO:0050415]; manganese ion binding [GO:0030145]	GO:0019556; GO:0019557; GO:0030145; GO:0050415
R5	hutU	AHA_0379	1825.72	-3.70624	0.465198	-7.96701	1.62555e-15	3.83328e-14	3334.52	3318.9	3522.72	434.972	184.266	158.942	AHA_0379	CP000462.1	395229	396935	+	1707	ABK37402	ABK37402;	aha:AHA_0379;	unreviewed	A0KF86_AERHH	Urocanate hydratase (Urocanase) (EC 4.2.1.49) (Imidazolonepropionate hydrolase)	Aeromonas hydrophila subsp. hydrophila (strain ATCC 7966 / DSM 30187 / BCRC 13018 / CCUG 14551 / JCM 1027 / KCTC 2358 / NCIMB 9240 / NCTC 8049)	569	ACT_SITE 415; /evidence="ECO:0000256|HAMAP-Rule:MF_00577"	BINDING 57..58; /ligand="NAD(+)"; /ligand_id="ChEBI:CHEBI:57540"; /evidence="ECO:0000256|HAMAP-Rule:MF_00577"; BINDING 135; /ligand="NAD(+)"; /ligand_id="ChEBI:CHEBI:57540"; /evidence="ECO:0000256|HAMAP-Rule:MF_00577"; BINDING 181..183; /ligand="NAD(+)"; /ligand_id="ChEBI:CHEBI:57540"; /evidence="ECO:0000256|HAMAP-Rule:MF_00577"; BINDING 201; /ligand="NAD(+)"; /ligand_id="ChEBI:CHEBI:57540"; /evi…	CATALYTIC ACTIVITY: Reaction=4-imidazolone-5-propanoate = H2O + trans-urocanate; Xref=Rhea:RHEA:13101, ChEBI:CHEBI:15377, ChEBI:CHEBI:17771, ChEBI:CHEBI:77893; EC=4.2.1.49; Evidence={ECO:0000256|ARBA:ARBA00000607, ECO:0000256|HAMAP-Rule:MF_00577};		COFACTOR: Name=NAD(+); Xref=ChEBI:CHEBI:57540; Evidence={ECO:0000256|HAMAP-Rule:MF_00577}; Note=Binds 1 NAD(+) per subunit. {ECO:0000256|HAMAP-Rule:MF_00577};	4.2.1.49		FUNCTION: Catalyzes the conversion of urocanate to 4-imidazolone-5-propionate. {ECO:0000256|HAMAP-Rule:MF_00577}.	NA	PATHWAY: Amino-acid degradation; L-histidine degradation into L-glutamate; N-formimidoyl-L-glutamate from L-histidine: step 2/3. {ECO:0000256|ARBA:ARBA00004794, ECO:0000256|HAMAP-Rule:MF_00577}.	NA	NA	RHEA:13101		histidine catabolic process to glutamate and formamide [GO:0019556]; histidine catabolic process to glutamate and formate [GO:0019557]	cytoplasm [GO:0005737]	cytoplasm [GO:0005737]; urocanate hydratase activity [GO:0016153]; histidine catabolic process to glutamate and formamide [GO:0019556]; histidine catabolic process to glutamate and formate [GO:0019557]	urocanate hydratase activity [GO:0016153]	GO:0005737; GO:0016153; GO:0019556; GO:0019557
R5	hutH	AHA_0380	3981.4	-5.01168	0.546094	-9.17731	4.41981e-20	1.57252e-18	7161.23	7307.36	8702.79	441.197	145.286	130.513	AHA_0380	CP000462.1	396943	398472	+	1530	ABK36958	ABK36958;	aha:AHA_0380;	unreviewed	A0KF87_AERHH	Histidine ammonia-lyase (Histidase) (EC 4.3.1.3)	Aeromonas hydrophila subsp. hydrophila (strain ATCC 7966 / DSM 30187 / BCRC 13018 / CCUG 14551 / JCM 1027 / KCTC 2358 / NCIMB 9240 / NCTC 8049)	510			CATALYTIC ACTIVITY: Reaction=L-histidine = NH4(+) + trans-urocanate; Xref=Rhea:RHEA:21232, ChEBI:CHEBI:17771, ChEBI:CHEBI:28938, ChEBI:CHEBI:57595; EC=4.3.1.3; Evidence={ECO:0000256|ARBA:ARBA00000171, ECO:0000256|HAMAP-Rule:MF_00229, ECO:0000256|RuleBase:RU004479};			4.3.1.3			NA	PATHWAY: Amino-acid degradation; L-histidine degradation into L-glutamate; N-formimidoyl-L-glutamate from L-histidine: step 1/3. {ECO:0000256|ARBA:ARBA00005113, ECO:0000256|HAMAP-Rule:MF_00229, ECO:0000256|RuleBase:RU004479}.	NA	NA	RHEA:21232		histidine catabolic process to glutamate and formamide [GO:0019556]; histidine catabolic process to glutamate and formate [GO:0019557]	cytoplasm [GO:0005737]	cytoplasm [GO:0005737]; histidine ammonia-lyase activity [GO:0004397]; histidine catabolic process to glutamate and formamide [GO:0019556]; histidine catabolic process to glutamate and formate [GO:0019557]	histidine ammonia-lyase activity [GO:0004397]	GO:0004397; GO:0005737; GO:0019556; GO:0019557
R5	NA	AHA_0381	1459.54	1.27507	0.419568	3.03902	0.00237352	0.00780704	917.492	850.618	791.773	1233.33	1821.4	3142.65	AHA_0381	CP000462.1	398548	399642	-	1095	ABK36479	ABK36479;	aha:AHA_0381;	unreviewed	A0KF88_AERHH	Calcium/proton antiporter	Aeromonas hydrophila subsp. hydrophila (strain ATCC 7966 / DSM 30187 / BCRC 13018 / CCUG 14551 / JCM 1027 / KCTC 2358 / NCIMB 9240 / NCTC 8049)	365									NA		NA	NA			transmembrane transport [GO:0055085]	membrane [GO:0016020]	membrane [GO:0016020]; transmembrane transport [GO:0055085]		GO:0016020; GO:0055085
R5	NA	AHA_0382	213.04	-0.0625563	0.240949	-0.259624	0.795154	0.854034	200.67	208.924	243.795	231.103	189.581	204.169	AHA_0382	CP000462.1	399807	401171	-	1365	ABK38015	ABK38015;	aha:AHA_0382;	unreviewed	A0KF89_AERHH	EAL domain protein	Aeromonas hydrophila subsp. hydrophila (strain ATCC 7966 / DSM 30187 / BCRC 13018 / CCUG 14551 / JCM 1027 / KCTC 2358 / NCIMB 9240 / NCTC 8049)	455									NA		NA	NA				membrane [GO:0016020]	membrane [GO:0016020]		GO:0016020
R5	NA	AHA_0383	465.651	-0.574543	0.26692	-2.15249	0.0313587	0.0675418	520.145	553.15	599.421	403.847	427.886	289.455	AHA_0383	CP000462.1	401850	403805	+	1956	ABK39510	ABK39510;	aha:AHA_0383;	unreviewed	A0KF90_AERHH	Msha biogenesis protein mshh	Aeromonas hydrophila subsp. hydrophila (strain ATCC 7966 / DSM 30187 / BCRC 13018 / CCUG 14551 / JCM 1027 / KCTC 2358 / NCIMB 9240 / NCTC 8049)	652									NA		NA	NA				membrane [GO:0016020]	membrane [GO:0016020]		GO:0016020
R5	NA	AHA_0384	528.751	-0.479966	0.400366	-1.19882	0.230599	0.333087	599.015	598.915	648.628	268.453	407.511	649.982	AHA_0384	CP000462.1	403912	404856	-	945	ABK38906	ABK38906;	aha:AHA_0384;	unreviewed	A0KF91_AERHH	ACC deaminase/D-cysteine desulfhydrase family protein	Aeromonas hydrophila subsp. hydrophila (strain ATCC 7966 / DSM 30187 / BCRC 13018 / CCUG 14551 / JCM 1027 / KCTC 2358 / NCIMB 9240 / NCTC 8049)	315	ACT_SITE 85; /note="Nucleophile"; /evidence="ECO:0000256|PIRSR:PIRSR006278-1"				COFACTOR: Name=pyridoxal 5'-phosphate; Xref=ChEBI:CHEBI:597326; Evidence={ECO:0000256|ARBA:ARBA00001933};				NA		NA	NA
R5	NA	AHA_0385	963.069	-0.969389	0.454596	-2.13242	0.0329724	0.0700923	1248.95	1266.48	1308.44	317.475	682.138	954.943	AHA_0385	CP000462.1	404926	405786	+	861	ABK36754	ABK36754;	aha:AHA_0385;	unreviewed	A0KF92_AERHH	Hypothetical msha biogenesis protein mshi	Aeromonas hydrophila subsp. hydrophila (strain ATCC 7966 / DSM 30187 / BCRC 13018 / CCUG 14551 / JCM 1027 / KCTC 2358 / NCIMB 9240 / NCTC 8049)	287									NA		NA	NA								77272351;
R5	NA	AHA_0386	0	NA	NA	NA	NA	NA	0	0	0	0	0	0	AHA_0386	CP000462.1	405786	405887	+	102	ABK36193	ABK36193;	aha:AHA_0386;	unreviewed	A0KF93_AERHH	Uncharacterized protein	Aeromonas hydrophila subsp. hydrophila (strain ATCC 7966 / DSM 30187 / BCRC 13018 / CCUG 14551 / JCM 1027 / KCTC 2358 / NCIMB 9240 / NCTC 8049)	34									NA		NA	NA
R5	NA	AHA_0387	330.344	-0.673016	0.388441	-1.73261	0.0831653	0.146724	362.404	418.842	436.146	147.066	310.063	307.546	AHA_0387	CP000462.1	405890	406480	+	591	ABK37696	ABK37696;	aha:AHA_0387;	unreviewed	A0KF94_AERHH	MSHA biogenesis protein MshI	Aeromonas hydrophila subsp. hydrophila (strain ATCC 7966 / DSM 30187 / BCRC 13018 / CCUG 14551 / JCM 1027 / KCTC 2358 / NCIMB 9240 / NCTC 8049)	197									NA		NA	NA				membrane [GO:0016020]	membrane [GO:0016020]		GO:0016020
R5	NA	AHA_0388	265.822	0.346549	0.373879	0.9269	0.353979	0.466603	182.7	252.698	266.161	196.866	312.72	383.786	AHA_0388	CP000462.1	406483	407127	+	645	ABK37309	ABK37309;	aha:AHA_0388;	unreviewed	A0KF95_AERHH	Msha biogenesis protein mshj	Aeromonas hydrophila subsp. hydrophila (strain ATCC 7966 / DSM 30187 / BCRC 13018 / CCUG 14551 / JCM 1027 / KCTC 2358 / NCIMB 9240 / NCTC 8049)	215									NA		NA	NA				membrane [GO:0016020]	membrane [GO:0016020]		GO:0016020
R5	NA	AHA_0389	1196.87	-1.1689	0.436886	-2.67551	0.00746147	0.020658	1385.72	1627.62	1955.95	427.969	666.192	1117.76	AHA_0389	CP000462.1	407520	409190	+	1671	ABK38588	ABK38588;	aha:AHA_0389;	unreviewed	A0KF96_AERHH	Msha biogenesis protein mshl	Aeromonas hydrophila subsp. hydrophila (strain ATCC 7966 / DSM 30187 / BCRC 13018 / CCUG 14551 / JCM 1027 / KCTC 2358 / NCIMB 9240 / NCTC 8049)	557									NA		NA	NA			pilus assembly [GO:0009297]; protein secretion [GO:0009306]	outer membrane [GO:0019867]	outer membrane [GO:0019867]; pilus assembly [GO:0009297]; protein secretion [GO:0009306]		GO:0009297; GO:0009306; GO:0019867
R5	NA	AHA_0390	343.739	-0.566143	0.455831	-1.242	0.214235	0.313583	482.207	383.027	364.573	177.413	205.527	449.689	AHA_0390	CP000462.1	409271	410158	+	888	ABK36249	ABK36249;	aha:AHA_0390;	unreviewed	A0KF97_AERHH	General secretion pathway protein A	Aeromonas hydrophila subsp. hydrophila (strain ATCC 7966 / DSM 30187 / BCRC 13018 / CCUG 14551 / JCM 1027 / KCTC 2358 / NCIMB 9240 / NCTC 8049)	296									NA		NA	NA
R5	NA	AHA_0391	334.948	-0.458621	0.367369	-1.24839	0.211887	0.310931	383.37	421.827	356.745	204.647	234.762	408.338	AHA_0391	CP000462.1	410257	411252	+	996	ABK38952	ABK38952;	aha:AHA_0391;	unreviewed	A0KF98_AERHH	Tetratricopeptide repeat family protein, putative	Aeromonas hydrophila subsp. hydrophila (strain ATCC 7966 / DSM 30187 / BCRC 13018 / CCUG 14551 / JCM 1027 / KCTC 2358 / NCIMB 9240 / NCTC 8049)	332									NA		NA	NA
R5	NA	AHA_0392	561.634	-0.563482	0.445422	-1.26505	0.205852	0.304611	604.007	602.894	801.838	315.919	318.921	726.222	AHA_0392	CP000462.1	411288	412994	+	1707	ABK39289	ABK39289;	aha:AHA_0392;	unreviewed	A0KF99_AERHH	Type IV pilin	Aeromonas hydrophila subsp. hydrophila (strain ATCC 7966 / DSM 30187 / BCRC 13018 / CCUG 14551 / JCM 1027 / KCTC 2358 / NCIMB 9240 / NCTC 8049)	569									NA		NA	NA
R5	NA	AHA_0393	252.027	-0.206978	0.376037	-0.550419	0.582032	0.68145	236.611	260.657	312.012	193.753	171.863	337.267	AHA_0393	CP000462.1	413051	414268	+	1218	ABK38845	ABK38845;	aha:AHA_0393;	unreviewed	A0KFA0_AERHH	GspF family protein	Aeromonas hydrophila subsp. hydrophila (strain ATCC 7966 / DSM 30187 / BCRC 13018 / CCUG 14551 / JCM 1027 / KCTC 2358 / NCIMB 9240 / NCTC 8049)	406									NA		NA	NA				plasma membrane [GO:0005886]	plasma membrane [GO:0005886]		GO:0005886
R5	NA	AHA_0394	98.0658	1.02054	0.461246	2.21257	0.0269273	0.0598688	72.8802	72.6259	48.0879	101.156	89.4752	204.169	AHA_0394	CP000462.1	414449	414910	+	462	ABK38179	ABK38179;	aha:AHA_0394;	unreviewed	A0KFA1_AERHH	MSHA biogenesis protein MshF	Aeromonas hydrophila subsp. hydrophila (strain ATCC 7966 / DSM 30187 / BCRC 13018 / CCUG 14551 / JCM 1027 / KCTC 2358 / NCIMB 9240 / NCTC 8049)	154									NA		NA	NA
R5	NA	AHA_0395	948.181	-0.544037	0.475648	-1.14378	0.252714	0.357271	1078.23	1113.26	1182.07	380.504	708.714	1226.31	AHA_0395	CP000462.1	414987	415655	+	669	ABK37751	ABK37751;	aha:AHA_0395;	unreviewed	A0KFA2_AERHH	Msha pilin protein mshb	Aeromonas hydrophila subsp. hydrophila (strain ATCC 7966 / DSM 30187 / BCRC 13018 / CCUG 14551 / JCM 1027 / KCTC 2358 / NCIMB 9240 / NCTC 8049)	223									NA		NA	NA				membrane [GO:0016020]	membrane [GO:0016020]		GO:0016020
R5	NA	AHA_0396	93.576	-2.13169	0.372921	-5.71619	1.08938e-08	1.17828e-07	121.8	163.159	173.34	43.5751	36.3216	23.2598	AHA_0396	CP000462.1	416158	416646	+	489	ABK37037	ABK37037;	aha:AHA_0396;	unreviewed	A0KFA3_AERHH	Msha pilin protein mshc	Aeromonas hydrophila subsp. hydrophila (strain ATCC 7966 / DSM 30187 / BCRC 13018 / CCUG 14551 / JCM 1027 / KCTC 2358 / NCIMB 9240 / NCTC 8049)	163									NA		NA	NA
R5	mshD	AHA_0397	52.4796	0.180386	0.324163	0.556466	0.577892	0.678221	47.9212	47.754	52.5612	60.6938	62.0125	43.9351	AHA_0397	CP000462.1	416636	417196	+	561	ABK36597	ABK36597;	aha:AHA_0397;	unreviewed	A0KFA4_AERHH	Msha pilin protein mshd	Aeromonas hydrophila subsp. hydrophila (strain ATCC 7966 / DSM 30187 / BCRC 13018 / CCUG 14551 / JCM 1027 / KCTC 2358 / NCIMB 9240 / NCTC 8049)	187									NA		NA	NA				membrane [GO:0016020]	membrane [GO:0016020]		GO:0016020
R5	NA	AHA_0398	157.875	0.154185	0.266107	0.579412	0.562311	0.663197	173.714	133.313	140.909	145.51	178.064	175.741	AHA_0398	CP000462.1	417199	418017	+	819	ABK36151	ABK36151;	aha:AHA_0398;	unreviewed	A0KFA5_AERHH	Putative msha biogenesis protein msho	Aeromonas hydrophila subsp. hydrophila (strain ATCC 7966 / DSM 30187 / BCRC 13018 / CCUG 14551 / JCM 1027 / KCTC 2358 / NCIMB 9240 / NCTC 8049)	273									NA		NA	NA				membrane [GO:0016020]	membrane [GO:0016020]		GO:0016020
R5	NA	AHA_0399	626.398	-0.246279	0.281745	-0.874119	0.382054	0.494609	712.828	645.674	681.059	715.876	444.718	558.235	AHA_0399	CP000462.1	418483	422163	+	3681	ABK39533	ABK39533;	aha:AHA_0399;	unreviewed	A0KFA6_AERHH	MshQ	Aeromonas hydrophila subsp. hydrophila (strain ATCC 7966 / DSM 30187 / BCRC 13018 / CCUG 14551 / JCM 1027 / KCTC 2358 / NCIMB 9240 / NCTC 8049)	1227									NA		NA	NA
R5	mreB	AHA_0400	3578.58	-0.448506	0.221562	-2.02429	0.0429403	0.0864347	4344.86	4221.25	3825.78	3524.91	2762.21	2792.47	AHA_0400	CP000462.1	422371	423408	+	1038	ABK39102	ABK39102;	aha:AHA_0400;	unreviewed	A0KFA7_AERHH	Cell shape-determining protein MreB	Aeromonas hydrophila subsp. hydrophila (strain ATCC 7966 / DSM 30187 / BCRC 13018 / CCUG 14551 / JCM 1027 / KCTC 2358 / NCIMB 9240 / NCTC 8049)	346		BINDING 19..21; /ligand="ATP"; /ligand_id="ChEBI:CHEBI:30616"; /evidence="ECO:0000256|HAMAP-Rule:MF_02207"; BINDING 167..169; /ligand="ATP"; /ligand_id="ChEBI:CHEBI:30616"; /evidence="ECO:0000256|HAMAP-Rule:MF_02207"; BINDING 215..218; /ligand="ATP"; /ligand_id="ChEBI:CHEBI:30616"; /evidence="ECO:0000256|HAMAP-Rule:MF_02207"; BINDING 295..298; /ligand="ATP"; /ligand_id="ChEBI:CHEBI:30616"; /evide…						FUNCTION: Forms membrane-associated dynamic filaments that are essential for cell shape determination. Acts by regulating cell wall synthesis and cell elongation, and thus cell shape. A feedback loop between cell geometry and MreB localization may maintain elongated cell shape by targeting cell wall growth to regions of negative cell wall curvature. {ECO:0000256|HAMAP-Rule:MF_02207}.	NA		NA	NA			cell morphogenesis [GO:0000902]; regulation of cell shape [GO:0008360]	cytoplasm [GO:0005737]	cytoplasm [GO:0005737]; ATP binding [GO:0005524]; cell morphogenesis [GO:0000902]; regulation of cell shape [GO:0008360]	ATP binding [GO:0005524]	GO:0000902; GO:0005524; GO:0005737; GO:0008360
R5	mreC	AHA_0401	408.659	1.18345	0.427997	2.7651	0.00569058	0.01651	315.481	220.862	213.6	837.263	509.388	355.358	AHA_0401	CP000462.1	423454	424356	+	903	ABK36685	ABK36685;	aha:AHA_0401;	unreviewed	A0KFA8_AERHH	Cell shape-determining protein MreC (Cell shape protein MreC)	Aeromonas hydrophila subsp. hydrophila (strain ATCC 7966 / DSM 30187 / BCRC 13018 / CCUG 14551 / JCM 1027 / KCTC 2358 / NCIMB 9240 / NCTC 8049)	301								FUNCTION: Involved in formation and maintenance of cell shape. {ECO:0000256|PIRNR:PIRNR038471}.	NA		NA	NA			regulation of cell shape [GO:0008360]		regulation of cell shape [GO:0008360]		GO:0008360	77272368;
R5	mreD	AHA_0402	177.602	-0.027466	0.310856	-0.0883559	0.929594	0.955023	179.705	171.118	187.878	231.103	152.374	143.435	AHA_0402	CP000462.1	424359	424841	+	483	ABK36991	ABK36991;	aha:AHA_0402;	unreviewed	A0KFA9_AERHH	Rod shape-determining protein MreD	Aeromonas hydrophila subsp. hydrophila (strain ATCC 7966 / DSM 30187 / BCRC 13018 / CCUG 14551 / JCM 1027 / KCTC 2358 / NCIMB 9240 / NCTC 8049)	161								FUNCTION: Involved in formation of the rod shape of the cell. May also contribute to regulation of formation of penicillin-binding proteins. {ECO:0000256|PIRNR:PIRNR018472}.	NA		NA	NA			regulation of cell shape [GO:0008360]	plasma membrane [GO:0005886]	plasma membrane [GO:0005886]; regulation of cell shape [GO:0008360]		GO:0005886; GO:0008360	77272369;
R5	maf-1	AHA_0403	758.061	0.0162078	0.320442	0.0505794	0.959661	0.975046	686.871	729.243	844.334	567.254	714.03	1006.63	AHA_0403	CP000462.1	424896	425480	+	585	ABK37586	ABK37586;	aha:AHA_0403;	unreviewed	A0KFB0_AERHH	dTTP/UTP pyrophosphatase (dTTPase/UTPase) (EC 3.6.1.9) (Nucleoside triphosphate pyrophosphatase) (Nucleotide pyrophosphatase) (Nucleotide PPase)	Aeromonas hydrophila subsp. hydrophila (strain ATCC 7966 / DSM 30187 / BCRC 13018 / CCUG 14551 / JCM 1027 / KCTC 2358 / NCIMB 9240 / NCTC 8049)	195	ACT_SITE 75; /note="Proton acceptor"; /evidence="ECO:0000256|HAMAP-Rule:MF_00528"		CATALYTIC ACTIVITY: Reaction=H2O + UTP = diphosphate + H(+) + UMP; Xref=Rhea:RHEA:29395, ChEBI:CHEBI:15377, ChEBI:CHEBI:15378, ChEBI:CHEBI:33019, ChEBI:CHEBI:46398, ChEBI:CHEBI:57865; EC=3.6.1.9; Evidence={ECO:0000256|HAMAP-Rule:MF_00528}; CATALYTIC ACTIVITY: Reaction=dTTP + H2O = diphosphate + dTMP + H(+); Xref=Rhea:RHEA:28534, ChEBI:CHEBI:15377, ChEBI:CHEBI:15378, ChEBI:CHEBI:33019, ChEBI:CHEBI…		COFACTOR: Name=a divalent metal cation; Xref=ChEBI:CHEBI:60240; Evidence={ECO:0000256|HAMAP-Rule:MF_00528};	3.6.1.9		FUNCTION: Nucleoside triphosphate pyrophosphatase that hydrolyzes dTTP and UTP. May have a dual role in cell division arrest and in preventing the incorporation of modified nucleotides into cellular nucleic acids. {ECO:0000256|HAMAP-Rule:MF_00528}.	NA		NA	NA	RHEA:29395 RHEA:28534	SITE 17; /note="Important for substrate specificity"; /evidence="ECO:0000256|HAMAP-Rule:MF_00528"; SITE 76; /note="Important for substrate specificity"; /evidence="ECO:0000256|HAMAP-Rule:MF_00528"; SITE 158; /note="Important for substrate specificity"; /evidence="ECO:0000256|HAMAP-Rule:MF_00528"	nucleotide metabolic process [GO:0009117]	cytoplasm [GO:0005737]	cytoplasm [GO:0005737]; dTTP diphosphatase activity [GO:0036218]; UTP diphosphatase activity [GO:0036221]; nucleotide metabolic process [GO:0009117]	dTTP diphosphatase activity [GO:0036218]; UTP diphosphatase activity [GO:0036221]	GO:0005737; GO:0009117; GO:0036218; GO:0036221
R5	NA	AHA_0404	1019.68	0.483628	0.269055	1.7975	0.0722557	0.131069	712.828	890.413	947.22	1068.37	1067.5	1431.77	AHA_0404	CP000462.1	425670	427136	+	1467	ABK37871	ABK37871;	aha:AHA_0404;	unreviewed	A0KFB1_AERHH	Ribonuclease G (EC 3.1.4.-)	Aeromonas hydrophila subsp. hydrophila (strain ATCC 7966 / DSM 30187 / BCRC 13018 / CCUG 14551 / JCM 1027 / KCTC 2358 / NCIMB 9240 / NCTC 8049)	489					COFACTOR: Name=Mg(2+); Xref=ChEBI:CHEBI:18420; Evidence={ECO:0000256|ARBA:ARBA00001946};	3.1.4.-			NA		NA	NA			RNA processing [GO:0006396]		metal ion binding [GO:0046872]; RNA binding [GO:0003723]; RNA nuclease activity [GO:0004540]; RNA processing [GO:0006396]	metal ion binding [GO:0046872]; RNA binding [GO:0003723]; RNA nuclease activity [GO:0004540]	GO:0003723; GO:0004540; GO:0006396; GO:0046872	77272371;
R5	NA	AHA_0405	1023.11	-0.105612	0.321249	-0.328753	0.742342	0.813548	1028.31	997.859	1156.35	1343.05	813.25	799.878	AHA_0405	CP000462.1	427170	431036	+	3867	ABK38887	ABK38887;	aha:AHA_0405;	unreviewed	A0KFB2_AERHH	TIGR02099 family protein	Aeromonas hydrophila subsp. hydrophila (strain ATCC 7966 / DSM 30187 / BCRC 13018 / CCUG 14551 / JCM 1027 / KCTC 2358 / NCIMB 9240 / NCTC 8049)	1289									NA		NA	NA
R5	NA	AHA_0406	26.1484	0.97232	0.610504	1.59265	0.111238	0.186188	24.959	16.9129	11.1832	56.8032	18.6038	28.4286	AHA_0406	CP000462.1	431074	431391	+	318	ABK39490	ABK39490;	aha:AHA_0406;	unreviewed	A0KFB3_AERHH	Stress responsive A/B Barrel Domain superfamily	Aeromonas hydrophila subsp. hydrophila (strain ATCC 7966 / DSM 30187 / BCRC 13018 / CCUG 14551 / JCM 1027 / KCTC 2358 / NCIMB 9240 / NCTC 8049)	106									NA		NA	NA								77272373;
R5	NA	AHA_0407	338.746	-0.627694	0.289378	-2.16912	0.0300738	0.0652995	370.391	473.56	389.177	275.457	207.299	316.591	AHA_0407	CP000462.1	431423	432226	+	804	ABK39820	ABK39820;	aha:AHA_0407;	unreviewed	A0KFB4_AERHH	Hydrolase, carbon-nitrogen family	Aeromonas hydrophila subsp. hydrophila (strain ATCC 7966 / DSM 30187 / BCRC 13018 / CCUG 14551 / JCM 1027 / KCTC 2358 / NCIMB 9240 / NCTC 8049)	268									NA		NA	NA			nitrogen compound metabolic process [GO:0006807]		hydrolase activity, acting on carbon-nitrogen (but not peptide) bonds, in linear amides [GO:0016811]; nitrogen compound metabolic process [GO:0006807]	hydrolase activity, acting on carbon-nitrogen (but not peptide) bonds, in linear amides [GO:0016811]	GO:0006807; GO:0016811
R5	tldD	AHA_0408	915.868	0.343046	0.223286	1.53635	0.124452	0.203293	793.695	804.854	824.204	1178.86	877.92	1015.68	AHA_0408	CP000462.1	432389	433825	+	1437	ABK36234	ABK36234;	aha:AHA_0408;	unreviewed	A0KFB5_AERHH	Protein TldD	Aeromonas hydrophila subsp. hydrophila (strain ATCC 7966 / DSM 30187 / BCRC 13018 / CCUG 14551 / JCM 1027 / KCTC 2358 / NCIMB 9240 / NCTC 8049)	479									NA		NA	NA			proteolysis [GO:0006508]		metallopeptidase activity [GO:0008237]; proteolysis [GO:0006508]	metallopeptidase activity [GO:0008237]	GO:0006508; GO:0008237
R5	NA	AHA_0409	351.838	1.46647	0.290926	5.0407	4.63823e-07	3.68154e-06	169.721	215.888	175.577	643.51	455.349	450.981	AHA_0409	CP000462.1	433861	434718	+	858	ABK37300	ABK37300;	aha:AHA_0409;	unreviewed	A0KFB6_AERHH	Transcriptional regulator, RpiR family	Aeromonas hydrophila subsp. hydrophila (strain ATCC 7966 / DSM 30187 / BCRC 13018 / CCUG 14551 / JCM 1027 / KCTC 2358 / NCIMB 9240 / NCTC 8049)	286				DNA_BIND 37..56; /note="H-T-H motif"; /evidence="ECO:0000256|PROSITE-ProRule:PRU00390"					NA		NA	NA			carbohydrate derivative metabolic process [GO:1901135]		carbohydrate derivative binding [GO:0097367]; DNA binding [GO:0003677]; DNA-binding transcription factor activity [GO:0003700]; carbohydrate derivative metabolic process [GO:1901135]	carbohydrate derivative binding [GO:0097367]; DNA binding [GO:0003677]; DNA-binding transcription factor activity [GO:0003700]	GO:0003677; GO:0003700; GO:0097367; GO:1901135	77272376;
R5	NA	AHA_0410	9.76669	-0.433736	0.683802	-0.634301	0.525884	0.630875	12.9787	4.97437	15.6565	9.33751	5.31536	10.3377	AHA_0410	CP000462.1	434812	435414	-	603	ABK37636	ABK37636;	aha:AHA_0410;	unreviewed	A0KFB7_AERHH	DUF2057 domain-containing protein	Aeromonas hydrophila subsp. hydrophila (strain ATCC 7966 / DSM 30187 / BCRC 13018 / CCUG 14551 / JCM 1027 / KCTC 2358 / NCIMB 9240 / NCTC 8049)	201									NA		NA	NA
R5	NA	AHA_0411	23.4641	0.291759	0.451444	0.64628	0.518098	0.623378	21.9639	23.877	17.8932	31.9032	28.3486	16.7987	AHA_0411	CP000462.1	435467	436537	-	1071	ABK39609	ABK39609;	aha:AHA_0411;	unreviewed	A0KFB8_AERHH	Outer membrane protein	Aeromonas hydrophila subsp. hydrophila (strain ATCC 7966 / DSM 30187 / BCRC 13018 / CCUG 14551 / JCM 1027 / KCTC 2358 / NCIMB 9240 / NCTC 8049)	357									NA		NA	NA				cell outer membrane [GO:0009279]	cell outer membrane [GO:0009279]; porin activity [GO:0015288]	porin activity [GO:0015288]	GO:0009279; GO:0015288
R5	NA	AHA_0412	145.087	0.212669	0.365584	0.581724	0.560753	0.661551	111.816	182.062	109.596	194.531	135.542	136.974	AHA_0412	CP000462.1	436642	438093	-	1452	ABK35861	ABK35861;	aha:AHA_0412;	unreviewed	A0KFB9_AERHH	PTS system, IIBC components (EC 2.7.1.69)	Aeromonas hydrophila subsp. hydrophila (strain ATCC 7966 / DSM 30187 / BCRC 13018 / CCUG 14551 / JCM 1027 / KCTC 2358 / NCIMB 9240 / NCTC 8049)	484	ACT_SITE 28; /note="Phosphocysteine intermediate; for EIIB activity"; /evidence="ECO:0000256|PROSITE-ProRule:PRU00421"					2.7.1.69			NA		NA	NA			phosphoenolpyruvate-dependent sugar phosphotransferase system [GO:0009401]; phosphorylation [GO:0016310]	plasma membrane [GO:0005886]	plasma membrane [GO:0005886]; D-glucosamine PTS permease activity [GO:0103111]; kinase activity [GO:0016301]; protein-N(PI)-phosphohistidine-sugar phosphotransferase activity [GO:0008982]; phosphoenolpyruvate-dependent sugar phosphotransferase system [GO:0009401]; phosphorylation [GO:0016310]	D-glucosamine PTS permease activity [GO:0103111]; kinase activity [GO:0016301]; protein-N(PI)-phosphohistidine-sugar phosphotransferase activity [GO:0008982]	GO:0005886; GO:0008982; GO:0009401; GO:0016301; GO:0016310; GO:0103111
R5	NA	AHA_0413	144.093	0.983546	0.436422	2.25366	0.0242178	0.055091	114.811	86.5541	89.4659	293.353	155.031	125.344	AHA_0413	CP000462.1	438196	439089	-	894	ABK36652	ABK36652;	aha:AHA_0413;	reviewed	MURQ_AERHH	N-acetylmuramic acid 6-phosphate etherase (MurNAc-6-P etherase) (EC 4.2.1.126) (N-acetylmuramic acid 6-phosphate hydrolase) (N-acetylmuramic acid 6-phosphate lyase)	Aeromonas hydrophila subsp. hydrophila (strain ATCC 7966 / DSM 30187 / BCRC 13018 / CCUG 14551 / JCM 1027 / KCTC 2358 / NCIMB 9240 / NCTC 8049)	298	ACT_SITE 85; /note="Proton donor"; /evidence="ECO:0000255|HAMAP-Rule:MF_00068"; ACT_SITE 116; /evidence="ECO:0000255|HAMAP-Rule:MF_00068"		CATALYTIC ACTIVITY: Reaction=H2O + N-acetyl-D-muramate 6-phosphate = (R)-lactate + N-acetyl-D-glucosamine 6-phosphate; Xref=Rhea:RHEA:26410, ChEBI:CHEBI:15377, ChEBI:CHEBI:16004, ChEBI:CHEBI:57513, ChEBI:CHEBI:58722; EC=4.2.1.126; Evidence={ECO:0000255|HAMAP-Rule:MF_00068};			4.2.1.126		FUNCTION: Specifically catalyzes the cleavage of the D-lactyl ether substituent of MurNAc 6-phosphate, producing GlcNAc 6-phosphate and D-lactate. Together with AnmK, is also required for the utilization of anhydro-N-acetylmuramic acid (anhMurNAc) either imported from the medium or derived from its own cell wall murein, and thus plays a role in cell wall recycling. {ECO:0000255|HAMAP-Rule:MF_0006…	NA	PATHWAY: Amino-sugar metabolism; 1,6-anhydro-N-acetylmuramate degradation. {ECO:0000255|HAMAP-Rule:MF_00068}.; PATHWAY: Amino-sugar metabolism; N-acetylmuramate degradation. {ECO:0000255|HAMAP-Rule:MF_00068}.; PATHWAY: Cell wall biogenesis; peptidoglycan recycling. {ECO:0000255|HAMAP-Rule:MF_00068}.	NA	NA	RHEA:26410		1,6-anhydro-N-acetyl-beta-muramic acid catabolic process [GO:0097175]; amino sugar catabolic process [GO:0046348]; carbohydrate metabolic process [GO:0005975]; N-acetylmuramic acid catabolic process [GO:0097173]; peptidoglycan turnover [GO:0009254]		carbohydrate derivative binding [GO:0097367]; carbon-oxygen lyase activity [GO:0016835]; 1,6-anhydro-N-acetyl-beta-muramic acid catabolic process [GO:0097175]; amino sugar catabolic process [GO:0046348]; carbohydrate metabolic process [GO:0005975]; N-acetylmuramic acid catabolic process [GO:0097173]; peptidoglycan turnover [GO:0009254]	carbohydrate derivative binding [GO:0097367]; carbon-oxygen lyase activity [GO:0016835]	GO:0005975; GO:0009254; GO:0016835; GO:0046348; GO:0097173; GO:0097175; GO:0097367
R5	NA	AHA_0414	593.784	-0.533566	0.865745	-0.616309	NA	NA	672.894	741.182	692.242	119.831	139.971	1196.59	AHA_0414	CP000462.1	439356	439607	-	252	ABK36984	ABK36984;	aha:AHA_0414;	unreviewed	A0KFC1_AERHH	Uncharacterized protein	Aeromonas hydrophila subsp. hydrophila (strain ATCC 7966 / DSM 30187 / BCRC 13018 / CCUG 14551 / JCM 1027 / KCTC 2358 / NCIMB 9240 / NCTC 8049)	84									NA		NA	NA
[truncated: 20,220 more rows]

## Sheet: X3 KEGG and GO enrichment
Enrichment analysis	Treatment	Pathway ID	Description	GeneRatio	BgRatio	pvalue	p.adjust	qvalue	geneID	Count
[truncated: 150 more rows]

## Sheet: X4 Venn diagram
Threshold	Treatments	Total number	Gene id
|log2FC|>1	R5 R50 R20 R100 R200	539	AHA_1777
|log2FC|>1	R5 R50 R20 R100 R200		AHA_2082
|log2FC|>1	R5 R50 R20 R100 R200		AHA_2259
|log2FC|>1	R5 R50 R20 R100 R200		AHA_2073
|log2FC|>1	R5 R50 R20 R100 R200		AHA_0615
[truncated: 3,967 more rows]

## Sheet: X4 specific gene functions
Overlap or Unique	Up or down/Log2FC	gene id	gene name	Protein names	Gene function group
[truncated: 71 more rows]
